# Supplementary material for: Novel Approach to Meta-Analysis of Microarray Datasets Reveals Muscle Remodeling-related Drug Targets and Biomarkers in Duchenne Muscular Dystrophy
Source: PLoS Comput Biol. 2012 Feb 2;8(2):e1002365. doi: 10.1371/journal.pcbi.1002365 (PMC3271016; doi:10.1371/journal.pcbi.1002365)
Supplement: Table S1 — Consistent regulators of differentially expressed genes. Table contains description of SNEA-derived regulators (name, description, Entrez Gene ID); information whether regulator affects expression of up- or down-regulated genes, number and names of datasets, where regulator was found as a significant one; number of downstream consistently differentially expressed genes (see Table S2); rank in aggregated and reference datasets; information whether regulator was already mentioned in PubMed publications related to DMD. (XLSX) [file pcbi.1002365.s001.xlsx]

## Sheet: Sheet1
Seed	Description	Entrez GeneID	Seed'sType in ResNet7	Regulation of up- or down- regulated genes	Num evidences in top 100	Evidence datasets	Sum of aggregated dataset ranks	Mean rank	Rank from SNEA of reference dataset	Connectivity	Comment	Related to DMD in PubMed	Related to DMD in PubMed (Human)	Related to DMD in PubMed (mdx mice)
ADIPOQ	adiponectin, C1Q and collagen domain containing	9370	Protein	negative	0	reference	NA	NA	6	3		-	-	-
ADRB3	adrenergic, beta-3-, receptor	155	Protein	negative	6	no214 no1956 no2855 no3027 no563 all	68	11.3333	NA	1		-	-	-
AGT	angiotensinogen (serpin peptidase inhibitor, clade A, member 8)	183	Protein	positive	6	no214 no1956 no2855 no3027 no563 all	126	21	NA	28		+	+	+
alkaline phosphohydrolase	alkaline phosphohydrolase	NA	Functional class	positive	6	no214 no1956 no2855 no3027 no563 all	256	42.6667	NA	2		-	-	-
allergen	allergen	NA	Functional class	positive	0	reference	NA	NA	31	4		-	-	-
AML1-ETO	AML1-ETO fusion	NA	Functional class	positive	5	no214 no2855 no3027 no563 all reference	77	15.4	22	5		-	-	-
AMPK	5' AMP-activated protein kinase	NA	Functional class	negative	6	no214 no1956 no2855 no3027 no563 all	66	11	12	4		+	-	+
angiotensin II receptor	angiotensin II receptor	NA	Functional class	positive	6	no214 no1956 no2855 no3027 no563 all	42	7	NA	3		+	+	+
ATIC	5-aminoimidazole-4-carboxamide ribonucleotide formyltransferase/IMP cyclohydrolase	471	Protein	negative	6	no214 no1956 no2855 no3027 no563 all	99	16.5	NA	5	false positive - In ResNet7 database ATIC has a synonym AICAR, which coincide with a name of a chemical compound, that is widely used to modulate AMPK activity. Most of the relations, that were used in SNEA, apply to AICAR but not ATIC.	false positive	false positive	-
BMP2	bone morphogenetic protein 2	650	Protein	positive	5	no214 no2855 no3027 no563 all reference	112	22.4	12	15		-	-	-
CAMP	cathelicidin antimicrobial peptide	820	Protein	positive	1	no3027 reference	62	62	18	4		-	-	-
CCAAT factors	CCAAT-enhancer-binding proteins	NA	Functional class	negative	0	reference	NA	NA	13	7		-	-	-
CCL2	chemokine (C-C motif) ligand 2	6347	Protein	positive	0	reference	NA	NA	4	4		+	-	+
CCR7	chemokine (C-C motif) receptor 7	1236	Protein	positive	6	no214 no1956 no2855 no3027 no563 all	169	28.1667	NA	1		-	-	-
CDKN1B	cyclin-dependent kinase inhibitor 1B (p27, Kip1)	1027	Protein	positive	1	no1956 reference	77	77	32	3		-	-	-
CIITA	class II, major histocompatibility complex, transactivator	4261	Protein	positive	1	no563 reference	86	86	2	6		-	-	-
CMA1	chymase 1, mast cell	1215	Protein	positive	6	no214 no1956 no2855 no3027 no563 all	227	37.8333	NA	2		+	-	+
collagen type I	collagen type I	NA	Complex	positive	6	no214 no1956 no2855 no3027 no563 all	228	38	5	9		+	-	+
CSF1	colony stimulating factor 1 (macrophage)	1435	Protein	positive	6	no214 no1956 no2855 no3027 no563 all	43	7.16667	33	14		+	-	+
CSH1	chorionic somatomammotropin hormone 1 (placental lactogen)	1442	Protein	positive	6	no214 no1956 no2855 no3027 no563 all	152	25.3333	NA	0		-	-	-
CTCF	CCCTC-binding factor (zinc finger protein)	10664	Protein	negative	6	no214 no1956 no2855 no3027 no563 all	179	29.8333	NA	2		-	-	-
CTGF	connective tissue growth factor	1490	Protein	positive	6	no214 no1956 no2855 no3027 no563 all	6	1	1	15		+	+	+
CTSL1	cathepsin L1	1514	Protein	positive	6	no214 no1956 no2855 no3027 no563 all	356	59.3333	NA	2	false positive - explained by the fact that relation “expression” used for SNEA doesn’t equal “gene expression”, but includes broader spectrum of influences, in example proteolytic cleavage as a stage of protein maturation.	false positive	false positive	-
CXCL2	chemokine (C-X-C motif) ligand 2	2920	Protein	positive	6	no214 no1956 no2855 no3027 no563 all	144	24	NA	2		-	-	-
ESRRA	estrogen-related receptor alpha	2101	Protein	negative	4	no214 no2855 no563 all reference	87	21.75	4	1		-	-	-
FGF2	fibroblast growth factor 2 (basic)	2247	Protein	positive	6	no214 no1956 no2855 no3027 no563 all	15	2.5	NA	35		+	+	+
FOXI1	forkhead box I1	2299	Protein	negative	6	no214 no1956 no2855 no3027 no563 all	116	19.3333	NA	1		-	-	-
GCG	glucagon	2641	Protein	negative	4	no214 no2855 no3027 all reference	146	36.5	9	3		-	-	-
GF	Growth Factors	NA	Functional class	positive	4	no2855 no3027 no563 all reference	140	35	14	32		+	-	+
GH1	growth hormone 1	2688	Protein	negative	5	no214 no2855 no3027 no563 all reference	93	18.6	2	8		-	-	-
GJA1	gap junction protein, alpha 1, 43kDa	2697	Protein	positive	6	no214 no1956 no2855 no3027 no563 all	189	31.5	9	3		+	-	+
HDAC1	histone deacetylase 1	3065	Protein	negative	6	no214 no1956 no2855 no3027 no563 all	261	43.5	NA	7		+	-	+
histone deacetylase inhibitor	histone deacetylase inhibitor	NA	Functional class	positive	0	reference	NA	NA	7	5		+	-	+
IFNG	interferon, gamma	3458	Protein	positive	6	no214 no1956 no2855 no3027 no563 all	37	6.16667	11	52		+	-	+
IL13	interleukin 13	3596	Protein	positive	0	reference	NA	NA	20	8		-	-	-
IL4	interleukin 4	3565	Protein	positive	0	reference	NA	NA	15	25		-	-	-
IL6	interleukin 6 (interferon, beta 2)	3569	Protein	positive	0	reference	NA	NA	34	27		+	+	+
IL6R	interleukin 6 receptor	3570	Protein	positive	0	reference	NA	NA	30	2		-	-	-
ING4	inhibitor of growth family, member 4	51147	Protein	positive	6	no214 no1956 no2855 no3027 no563 all	296	49.3333	NA	3		-	-	-
INS	insulin	3630	Protein	negative	0	reference	NA	NA	7	30		-	-	-
IRF1	interferon regulatory factor 1	3659	Protein	positive	0	reference	NA	NA	26	7		-	-	-
LEP	leptin	3952	Protein	negative	0	reference	NA	NA	10	14		+	-	+
LPL	lipoprotein lipase	4023	Protein	positive	0	reference	NA	NA	6	1		-	-	-
MAPK	MAPK	NA	Functional class	positive	0	reference	NA	NA	17	28		+	-	+
MAPK3	mitogen-activated protein kinase 3	5595	Protein	positive	0	reference	NA	NA	21	21		-	-	-
MEF2C	myocyte enhancer factor 2C	4208	Protein	negative	5	no214 no2855 no3027 no563 all reference	86	17.2	11	2		+	-	+
MIRN29C	microRNA 29c	407026	Protein	positive	6	no214 no1956 no2855 no3027 no563 all	192	32	NA	3		-	-	-
muscle fiber	muscle fiber	NA	Complex	negative	6	no214 no1956 no2855 no3027 no563 all	33	5.5	NA	6		+	+	+
MYOD1	myogenic differentiation 1	4654	Protein	negative	6	no214 no1956 no2855 no3027 no563 all	21	3.5	5	8		+	+	+
MYOG	myogenin (myogenic factor 4)	4656	Protein	negative	6	no214 no1956 no2855 no3027 no563 all	114	19	NA	5		+	-	+
NF-kB	NF-kB	NA	Functional class	positive	0	reference	NA	NA	27	39		+	+	+
NR1H2	nuclear receptor subfamily 1, group H, member 2	7376	Protein	negative	0	reference	NA	NA	8	1		-	-	-
NR1H2	nuclear receptor subfamily 1, group H, member 2	7376	Protein	positive	0	reference	NA	NA	8	1		-	-	-
NR1H4	nuclear receptor subfamily 1, group H, member 4	9971	Protein	positive	0	reference	NA	NA	13	6		-	-	-
NR4A2	nuclear receptor subfamily 4, group A, member 2	4929	Protein	positive	0	reference	NA	NA	29	1		-	-	-
PPARD	peroxisome proliferator-activated receptor delta	5467	Protein	negative	6	no214 no1956 no2855 no3027 no563 all	360	60	NA	3		-	-	-
PPARGC1A	peroxisome proliferator-activated receptor gamma, coactivator 1 alpha	10891	Protein	negative	6	no214 no1956 no2855 no3027 no563 all	41	6.83333	NA	6		+	+	+
PRKAA2	protein kinase, AMP-activated, alpha 2 catalytic subunit	5563	Protein	negative	0	reference	NA	NA	14	0		-	-	-
PTH	parathyroid hormone	5741	Protein	positive	6	no214 no1956 no2855 no3027 no563 all	209	34.8333	NA	7		+	-	+
RHOA	ras homolog gene family, member A	387	Protein	positive	2	no1956 no563 reference	164	82	23	9		+	-	+
RUNX1	runt-related transcription factor 1	861	Protein	positive	0	reference	NA	NA	19	11		-	-	-
RUNX2	runt-related transcription factor 2	860	Protein	positive	5	no214 no1956 no2855 no3027 all reference	258	51.6	3	8		+	-	+
SCXA	scleraxis homolog A	333927	Protein	positive	6	no214 no1956 no2855 no3027 no563 all	169	28.1667	NA	1		-	-	-
SMAD	SMAD	NA	Functional class	positive	6	no214 no1956 no2855 no3027 no563 all	413	68.8333	NA	13		+	-	+
SMAD7	SMAD family member 7	4092	Protein	positive	6	no214 no1956 no2855 no3027 no563 all	115	19.1667	10	5		-	-	-
SREBF1	sterol regulatory element binding transcription factor 1	6720	Protein	negative	4	no214 no1956 no2855 no563 reference	215	53.75	3	8		-	-	-
SREBF2	sterol regulatory element binding transcription factor 2	6721	Protein	negative	0	reference	NA	NA	1	1		-	-	-
STAT1	signal transducer and activator of transcription 1, 91kDa	6772	Protein	positive	6	no214 no1956 no2855 no3027 no563 all	275	45.8333	NA	12		+	-	+
TGF family	TGF family	NA	Functional class	positive	6	no214 no1956 no2855 no3027 no563 all	170	28.3333	NA	34		+	+	+
TGFB1	transforming growth factor, beta 1	7040	Protein	positive	6	no214 no1956 no2855 no3027 no563 all	38	6.33333	NA	54		+	+	+
TGFB2	transforming growth factor, beta 2	7042	Protein	positive	6	no214 no1956 no2855 no3027 no563 all	172	28.6667	NA	9		+	+	-
TNFRSF11B	tumor necrosis factor receptor superfamily, member 11b	4982	Protein	positive	1	no1956 reference	46	46	28	4		-	-	-
TORC2	mTOR Complex 2	NA	Complex	negative	6	no214 no1956 no2855 no3027 no563 all	31	5.16667	NA	2		-	-	-
TWIST1	twist homolog 1 (Drosophila)	57	Protein	positive	2	no214 no1956 reference	155	77.5	25	4		-	-	-
UCP2	uncoupling protein 2 (mitochondrial, proton carrier)	7351	Protein	negative	6	no214 no1956 no2855 no3027 no563 all	124	20.6667	NA	1		-	-	-
VTN	vitronectin	7448	Protein	positive	5	no214 no1956 no2855 no3027 all reference	55	11	24	5		-	-	-
ZEB1	zinc finger E-box binding homeobox 1	6935	Protein	positive	6	no214 no1956 no2855 no3027 no563 all	306	51	NA	3		-	-	-
ZFHX3	zinc finger homeobox 3	463	Protein	positive	2	no214 no1956 reference	144	72	16	1		-	-	-
