# Supplementary material for: Novel Approach to Meta-Analysis of Microarray Datasets Reveals Muscle Remodeling-related Drug Targets and Biomarkers in Duchenne Muscular Dystrophy
Source: PLoS Comput Biol. 2012 Feb 2;8(2):e1002365. doi: 10.1371/journal.pcbi.1002365 (PMC3271016; doi:10.1371/journal.pcbi.1002365)
Supplement: Table S2 — Consistently differentially expressed genes. Table contains a list and description of consistently differentially expressed genes from aggregated dataset (description, Entrez Gene ID), their rank and log ratio, number of consistent regulators (see Table S1), regulating gene expression, association with DMD-related processes and conditions (from Ariadne DiseaseFX and ResNet7, Gene Ontology, Muscle Biology Gene Ontology). (XLSX) [file pcbi.1002365.s002.xlsx]

## Sheet: Sheet1
Name	Description	Entrez GeneID	Log ratio in aggregated dataset	Rank in aggregated dataset	Amout of regulators, derived from analysis of up-regulated genes, regulating gene's expression	Amout of regulators, derived from analysis of down-regulated genes, regulating gene's expression	Ariadne DiseasesFX	Muscular Diseases (Ariadne DiseasesFX)	Available in Biofluids (Ariadne DiseasesFX)	Secreted (Ariadne DiseasesFX)	Inflammation	Fibrosis	Regeneration	Muscle-related	Energy Metabolism related	Obesity	Osteoporosis	Angiogenesis	Dilated Cardiomyopathy	Cardiac Diseases	Glucocorticoids/NR3C1	GO Biological Process	GO Molecular Function
MYH3	myosin, heavy chain 3, skeletal muscle, embryonic	4621	5.6872	20	0	0	+	-	-	-	-	-	-	+	-	-	-	-	-	-	-	actin filament-based movement, muscle organ development, striated muscle contraction	nucleotide binding, ATP binding, calmodulin binding, actin binding, motor activity, microfilament motor activity
MYH8	myosin, heavy chain 8, skeletal muscle, perinatal	4626	4.16049	19	0	0	+	-	-	-	-	-	-	+	-	-	-	-	-	-	-	biological_process, striated muscle contraction	molecular_function, nucleotide binding, ATP binding, calmodulin binding, actin binding, motor activity, structural constituent of muscle
ACTC1	actin, alpha, cardiac muscle 1	70	3.40126	13	0	0	+	+	-	-	-	-	-	-	-	-	-	-	+	-	-	cardiac myofibril assembly, muscle thin filament assembly, actin filament-based movement, actomyosin structure organization, apoptosis, cardiac muscle tissue morphogenesis, heart contraction, cardiac muscle contraction, response to drug, response to ethanol	protein binding, nucleotide binding, ATP binding, myosin binding, ATPase activity
PLA2G2A	phospholipase A2, group IIA (platelets, synovial fluid)	5320	3.0011	133	6	0	+	-	+	+	+	+	-	-	-	+	-	-	-	-	+	negative regulation of cell proliferation, somatic stem cell maintenance, negative regulation of epithelial cell proliferation, positive regulation of foam cell differentiation, positive regulation of inflammatory response, regulation of cell proliferation, regulation of epithelial cell proliferation, low-density lipoprotein particle remodeling, phospholipid metabolic process, phosphatidic acid m…	calcium ion binding, phospholipid binding, hydrolase activity, phospholipase A2 activity, calcium-dependent phospholipase A2 activity
MYBPH	myosin binding protein H	4608	2.86513	38	0	0	+	-	-	-	-	-	-	+	-	-	-	-	-	-	-	cell adhesion, regulation of striated muscle contraction, striated muscle contraction	protein binding, structural constituent of muscle
MYL4	myosin, light chain 4, alkali; atrial, embryonic	4635	2.62277	33	0	0	+	-	-	-	-	-	-	+	-	-	-	-	-	-	-	regulation of the force of heart contraction, positive regulation of ATPase activity, muscle organ development, cardiac muscle contraction	calcium ion binding, actin filament binding, actin monomer binding, myosin II heavy chain binding, motor activity, structural constituent of muscle
TNNT2	troponin T type 2 (cardiac)	7139	2.55395	100	2	2	+	+	+	-	+	+	-	+	-	+	-	+	+	+	-	sarcomere organization, protein heterooligomerization, regulation of muscle contraction, regulation of heart contraction, negative regulation of ATPase activity, positive regulation of ATPase activity, actin crosslink formation, muscle filament sliding, atrial cardiac muscle morphogenesis, ventricular cardiac muscle morphogenesis <more data available...>	protein binding, bridging, actin binding, tropomyosin binding, troponin C binding, troponin I binding, structural constituent of cytoskeleton
LYZ	lysozyme	4069	2.5431	23	5	2	+	-	+	+	+	+	-	-	+	+	-	+	-	-	+	metabolic process, cytolysis, cell wall macromolecule catabolic process, defense response to bacterium, defense response to Gram-positive bacterium, defense response to Gram-negative bacterium, inflammatory response	catalytic activity, protein binding, hydrolase activity, hydrolase activity, acting on glycosyl bonds, lysozyme activity
C1QA	complement component 1, q subcomponent, A chain	712	2.45763	2	1	1	+	-	+	+	+	-	-	-	+	+	-	-	-	-	-	biological_process, complement activation, classical pathway, cell-cell signaling, immune response, innate immune response	molecular_function
PRUNE2	prune homolog 2 (Drosophila)	158471	2.45452	83	0	0	+	-	-	-	-	-	-	-	-	-	-	-	-	-	-	induction of apoptosis, G1 phase, apoptosis	metal ion binding, transition metal ion binding, manganese ion binding, oxidoreductase activity
TNC	tenascin C	3371	2.44628	292	16	1	+	-	+	+	+	+	+	+	-	+	-	+	+	-	+	cell adhesion, signal transduction, neuromuscular junction development, response to wounding	protein binding, fibronectin binding, receptor binding
CHRNA1	cholinergic receptor, nicotinic, alpha 1 (muscle)	1134	2.43622	34	0	1	+	-	+	+	-	-	-	-	-	+	-	-	-	-	-	signal transduction, muscle maintenance, neuron maintenance, regulation of membrane potential, regulation of action potential in neuron, neuromuscular synaptic transmission, neuromuscular junction development, skeletal muscle tissue growth, transport, ion transport <more data available...>	acetylcholine binding, acetylcholine receptor activity, neurotransmitter receptor activity, receptor activity, ion channel activity, nicotinic acetylcholine-activated cation-selective channel activity, extracellular ligand-gated ion channel activity
FKBP5	FK506 binding protein 5	2289	-2.43128	107	0	0	+	-	-	-	+	-	-	-	-	-	-	-	-	-	+	protein folding	binding, protein binding, FK506 binding, isomerase activity, peptidyl-prolyl cis-trans isomerase activity
COL1A2	collagen, type I, alpha 2	1278	2.3993	41	23	4	+	-	-	+	-	-	-	-	-	-	+	-	-	-	-	transmembrane receptor protein tyrosine kinase signaling pathway, transforming growth factor beta receptor signaling pathway, Rho protein signal transduction, regulation of blood pressure, collagen fibril organization, odontogenesis, skin morphogenesis, blood vessel development, skeletal system development	protein binding, identical protein binding, SMAD binding, protein binding, bridging, platelet-derived growth factor binding, extracellular matrix structural constituent
SLC47A1	solute carrier family 47, member 1	55244	-2.35222	66	0	0	+	-	+	+	-	-	-	-	-	+	-	-	-	-	-	multidrug transport, transport	drug transporter activity, antiporter activity
LUM	lumican	4060	2.34247	46	3	0	+	-	-	+	+	+	-	-	-	-	-	-	-	-	-	collagen fibril organization, visual perception	protein binding, collagen binding, extracellular matrix structural constituent
TMEM52	transmembrane protein 52	339456	-2.3422	12	0	0	+	-	-	-	-	-	-	-	-	-	-	-	-	-	-
TYROBP	TYRO protein tyrosine kinase binding protein	7305	2.29308	15	2	0	+	-	+	+	+	-	-	-	-	+	-	-	-	-	-	intracellular signaling cascade, cellular defense response	protein binding, kinase activity, receptor signaling protein activity
TUBA1A	tubulin, alpha 1a	7846	2.26967	24	0	0	+	-	-	-	-	-	-	-	-	-	-	-	-	-	-	protein polymerization, microtubule-based process, microtubule-based movement	structural molecule activity, nucleotide binding, GTP binding, protein domain specific binding, protein heterodimerization activity, GTPase activity
VCAN	versican	1462	2.26204	29	8	1	+	-	-	+	-	-	+	-	-	-	-	+	-	-	+	cell adhesion, cell motion, cell recognition, axon regeneration, SRP-dependent cotranslational protein targeting to membrane, multicellular organismal development, heart development, response to wounding	binding, sugar binding, hyaluronic acid binding, calcium ion binding, GTP binding, low-density lipoprotein binding
LOC654342	lymphocyte-specific protein 1 pseudogene	654342	2.24424	31	0	0	+	-	-	-	-	-	-	-	-	-	-	-	-	-	-
TUBB6	tubulin, beta 6	84617	2.20201	4	0	0	+	-	-	-	-	-	-	-	-	-	-	-	-	-	-	protein polymerization, microtubule-based process, microtubule-based movement	structural molecule activity, nucleotide binding, GTP binding, GTPase activity
COL5A2	collagen, type V, alpha 2	1290	2.14848	51	1	0	+	-	-	-	-	-	-	-	-	-	-	-	-	-	-	collagen fibril organization, ossification, eye morphogenesis, skin development, skeletal system development	molecular_function, SMAD binding, extracellular matrix structural constituent
RUNX1	runt-related transcription factor 1	861	2.11353	7	4	0	+	-	-	+	-	+	-	+	-	-	-	+	-	-	+	positive regulation of angiogenesis, positive regulation of granulocyte differentiation, positive regulation of transcription from RNA polymerase II promoter, regulation of transcription, regulation of transcription, DNA-dependent, neuron development, neuron differentiation, multicellular organismal development, liver development, embryonic hemopoiesis <more data available...>	protein binding, chloride ion binding, DNA binding, transcription factor activity, ATP binding, transcription activator activity
TIMP1	TIMP metallopeptidase inhibitor 1	7076	2.07919	3	27	3	+	+	+	+	+	+	+	-	-	+	-	+	+	+	+	negative regulation of apoptosis, negative regulation of membrane protein ectodomain proteolysis, positive regulation of cell proliferation, erythrocyte maturation, C21-steroid hormone biosynthetic process, cell activation, aging, cartilage development, response to organic substance, response to cytokine stimulus <more data available...>	protein binding, enzyme inhibitor activity, metalloendopeptidase inhibitor activity
COL3A1	collagen, type III, alpha 1	1281	2.06584	56	14	3	+	-	+	+	-	+	-	-	-	+	-	+	-	-	-	cell-matrix adhesion, negative regulation of immune response, integrin-mediated signaling pathway, transforming growth factor beta receptor signaling pathway, platelet activation, collagen fibril organization, fibril organization, peptide cross-linking, heart development, gut development <more data available...>	protein binding, SMAD binding, platelet-derived growth factor binding, integrin binding, extracellular matrix structural constituent
ASPN	asporin	54829	2.06448	39	2	0	+	-	-	-	-	-	-	-	-	-	-	-	-	-	-		protein binding
PENK	proenkephalin	5179	2.03979	10	11	0	+	-	+	+	+	-	-	-	+	+	-	+	-	-	+	signal transduction, neuropeptide signaling pathway, behavioral fear response, sensory perception of pain, behavior	opioid peptide activity, neuropeptide hormone activity
CAPN6	calpain 6	827	2.03655	40	0	0	+	-	-	-	-	-	-	-	-	-	-	+	-	-	-	proteolysis	cysteine-type endopeptidase activity, calcium-dependent cysteine-type endopeptidase activity
MXRA5	matrix-remodelling associated 5	25878	2.02997	27	0	0	+	-	-	-	-	-	-	-	-	-	-	-	-	-	-		protein binding
MYL5	myosin, light chain 5, regulatory	4636	2.00237	85	0	0	+	-	-	-	-	-	-	+	-	-	-	-	-	-	-	regulation of muscle contraction	calcium ion binding, motor activity, structural constituent of muscle
IL17B	interleukin 17B	27190	2.00062	80	0	0	+	-	-	+	-	-	-	-	-	-	-	-	-	-	-	cell-cell signaling, neutrophil chemotaxis, immune response, inflammatory response	protein binding, receptor binding, cytokine activity, signal transducer activity
ART3	ADP-ribosyltransferase 3	419	-1.99669	6	0	0	+	-	-	-	-	-	-	-	-	-	-	-	-	-	+	protein amino acid ADP-ribosylation	transferase activity, transferase activity, transferring glycosyl groups, NAD(P)+-protein-arginine ADP-ribosyltransferase activity, NAD+ ADP-ribosyltransferase activity
LGMN	legumain	5641	1.99566	79	0	0	+	-	-	+	-	-	-	-	-	-	-	+	-	-	-	negative regulation of multicellular organism growth, proteolysis	hydrolase activity, peptidase activity, cysteine-type peptidase activity, cysteine-type endopeptidase activity, protein serine-threonine kinase activity
S100A4	S100 calcium binding protein A4	6275	1.96848	28	7	0	+	-	+	+	+	+	-	-	-	+	-	+	-	-	-	epithelial to mesenchymal transition	protein binding, calcium ion binding, calcium-dependent protein binding, identical protein binding, protein homodimerization activity, protein heterodimerization activity
APOC1	apolipoprotein C-I	341	1.96219	86	2	2	+	-	+	+	-	-	-	-	+	+	-	-	-	-	-	very-low-density lipoprotein particle assembly, negative regulation of receptor-mediated endocytosis, negative regulation of fatty acid biosynthetic process, negative regulation of lipid catabolic process, negative regulation of cholesterol transport, positive regulation of cholesterol esterification, negative regulation of lipoprotein lipase activity, very-low-density lipoprotein particle cleara…	molecular_function, fatty acid binding, phosphatidylcholine binding, phosphatidylcholine-sterol O-acyltransferase activator activity, phospholipase inhibitor activity
CD14	CD14 molecule	929	1.96016	14	12	0	+	-	+	+	+	+	-	-	-	+	-	+	-	-	+	cell surface receptor linked signal transduction, apoptosis, phagocytosis, immune response, response to molecule of bacterial origin, inflammatory response	protein binding, peptidoglycan receptor activity, opsonin receptor activity
SRPX	sushi-repeat-containing protein, X-linked	8406	1.94259	67	0	0	+	-	-	-	-	-	-	-	-	-	-	-	-	-	-	biological_process, cell adhesion	molecular_function, protein binding
PCOLCE	procollagen C-endopeptidase enhancer	5118	1.90664	78	0	0	+	-	+	+	-	-	-	-	-	+	-	-	-	-	-	multicellular organismal development, proteolysis	protein binding
LAPTM5	lysosomal protein transmembrane 5	7805	1.90383	26	0	0	+	-	-	-	-	-	-	-	-	-	-	-	-	-	-	transport
SH3BGRL3	SH3 domain binding glutamic acid-rich protein like 3	83442	1.88853	48	0	0	+	-	-	-	-	-	-	-	-	-	-	-	-	-	-	cell redox homeostasis	electron carrier activity, protein disulfide oxidoreductase activity
OGN	osteoglycin	4969	1.88055	92	6	0	+	-	-	+	-	-	-	-	-	-	-	-	-	-	-	biological_process	molecular_function, protein binding, growth factor activity
APOE	apolipoprotein E	348	1.86962	178	12	2	+	-	+	+	+	-	+	-	+	+	+	+	+	+	-	negative regulation of platelet activation, anti-apoptosis, negative regulation of blood vessel endothelial cell migration, negative regulation of endothelial cell proliferation, negative regulation of inflammatory response, induction of apoptosis, positive regulation of cGMP biosynthetic process, positive regulation of low-density lipoprotein receptor catabolic process, positive regulation of me…	antioxidant activity, lipid binding, heparin binding, metal chelating activity, phospholipid binding, beta-amyloid binding, lipoprotein binding, tau protein binding, protein homodimerization activity, protein heterodimerization activity <more data available...>
EPB41L3	erythrocyte membrane protein band 4.1-like 3	23136	1.86693	5	0	0	+	-	-	-	-	-	-	-	-	-	-	-	-	-	-	biological_process, cortical actin cytoskeleton organization	binding, structural molecule activity, cytoskeletal protein binding, actin binding
RNASE6	ribonuclease, RNase A family, k6	6039	1.85698	18	0	0	+	-	-	-	-	-	-	-	-	-	-	-	-	-	-	RNA catabolic process, defense response	nucleic acid binding, hydrolase activity, nuclease activity, endonuclease activity, ribonuclease activity, pancreatic ribonuclease activity
F13A1	coagulation factor XIII, A1 polypeptide	2162	1.8462	128	3	0	+	-	+	+	-	-	-	-	-	+	-	+	-	-	-	blood coagulation, peptide cross-linking, wound healing	metal ion binding, calcium ion binding, transferase activity, acyltransferase activity, protein-glutamine gamma-glutamyltransferase activity
MS4A6A	membrane-spanning 4-domains, subfamily A, member 6A	64231	1.8272	1	0	0	+	-	-	-	-	-	-	-	-	-	-	-	-	-	-	signal transduction	receptor activity
S100A11	S100 calcium binding protein A11	6282	1.8264	43	0	0	+	-	-	+	+	-	-	-	-	-	-	-	-	-	-	negative regulation of cell proliferation, negative regulation of DNA replication, signal transduction	calcium ion binding, calcium-dependent protein binding, S100 beta binding, protein homodimerization activity
CDH11	cadherin 11, type 2, OB-cadherin (osteoblast)	1009	1.77553	242	1	0	+	-	-	+	-	-	-	+	-	-	-	-	-	-	-	cell adhesion, cell-cell adhesion, homophilic cell adhesion, ossification, skeletal system development	protein binding, calcium ion binding
MEST	mesoderm specific transcript homolog (mouse)	4232	1.77225	170	0	0	+	-	+	-	-	-	-	-	-	+	-	-	-	-	-	mesoderm development, response to retinoic acid	catalytic activity, protein binding
DCLK1	doublecortin-like kinase 1	9201	1.76573	8	0	0	+	-	-	-	-	-	-	-	-	-	-	-	-	-	-	intracellular signaling cascade, neuron migration, axonogenesis, dendrite morphogenesis, axon extension, central nervous system projection neuron axonogenesis, cell differentiation, endosome transport, protein amino acid phosphorylation, multicellular organismal development <more data available...>	protein binding, nucleotide binding, ATP binding, transferase activity, kinase activity, protein kinase activity, protein serine-threonine kinase activity, receptor signaling protein activity
POSTN	periostin, osteoblast specific factor	10631	1.75939	443	5	0	+	-	+	+	-	+	-	-	-	+	-	+	-	-	-	cell adhesion, extracellular matrix organization, tissue development, skeletal system development	protein binding, heparin binding
ERBB3	v-erb-b2 erythroblastic leukemia viral oncogene homolog 3 (avian)	2065	1.72546	273	0	1	+	-	-	+	-	-	-	-	-	-	-	+	-	-	-	negative regulation of cell adhesion, negative regulation of signal transduction, negative regulation of neuron apoptosis, negative regulation of secretion, positive regulation of phosphoinositide 3-kinase cascade, positive regulation of glucose import, regulation of cell proliferation, transmembrane receptor protein tyrosine kinase signaling pathway, axonogenesis, Schwann cell differentiation <m…	protein binding, nucleotide binding, ATP binding, growth factor binding, protein homodimerization activity, protein heterodimerization activity, transferase activity, kinase activity, protein kinase activity, protein tyrosine kinase activity <more data available...>
MGP	matrix Gla protein	4256	1.72288	140	7	0	+	-	+	+	-	-	-	-	-	+	+	+	-	-	-	protein complex assembly, cartilage condensation, regulation of bone mineralization, cell differentiation, multicellular organismal development, ossification, branching morphogenesis of a tube, lung development, cartilage development, sensory perception of sound <more data available...>	calcium ion binding, calcium-dependent protein binding, structural constituent of bone, extracellular matrix structural constituent
DAB2	disabled homolog 2, mitogen-responsive phosphoprotein (Drosophila)	1601	1.71235	37	3	0	+	-	-	+	+	-	-	-	-	-	-	-	-	-	-	negative regulation of cell growth, cell proliferation, cell morphogenesis involved in differentiation, pinocytosis, receptor-mediated endocytosis, in utero embryonic development, excretion	protein binding, protein C-terminus binding
GPNMB	glycoprotein (transmembrane) nmb	10457	1.68706	55	3	0	+	-	-	+	+	+	-	-	-	-	-	-	-	-	-	cell adhesion, negative regulation of cell proliferation, osteoblast differentiation, bone mineralization	heparin binding, integrin binding
VCAM1	vascular cell adhesion molecule 1	7412	1.68008	58	23	5	+	-	+	+	+	-	-	+	+	+	-	+	-	-	+	cell adhesion, cell-cell adhesion, leukocyte adhesion, heterophilic cell adhesion, leukocyte tethering or rolling, positive regulation of T cell proliferation, B cell differentiation, membrane to membrane docking, interspecies interaction between organisms	protein binding, cell adhesion molecule binding, integrin binding
HLA-DPB1	major histocompatibility complex, class II, DP beta 1	3115	1.62397	68	0	0	+	-	-	-	-	-	-	-	-	-	-	-	+	-	-	immune response, antigen processing and presentation of peptide or polysaccharide antigen via MHC class II
HLA-DRA	major histocompatibility complex, class II, DR alpha	3122	1.62185	45	7	2	+	-	+	-	-	-	-	-	-	+	-	-	-	-	-	positive regulation of immune response, antigen processing and presentation, immune response, antigen processing and presentation of peptide or polysaccharide antigen via MHC class II, antigen processing and presentation of exogenous peptide antigen via MHC class II, immunoglobulin mediated immune response, defense response	MHC class II receptor activity
COL6A3	collagen, type VI, alpha 3	1293	1.58133	70	0	0	+	+	-	+	-	-	-	-	-	-	-	+	-	-	-	cell adhesion, muscle organ development	protein binding, serine-type endopeptidase inhibitor activity
COL14A1	collagen, type XIV, alpha 1	7373	1.57401	190	1	0	+	-	+	-	-	-	-	+	-	+	-	-	-	-	-	cell adhesion, cell-cell adhesion, collagen fibril organization	structural molecule activity, protein binding, protein binding, bridging, collagen binding, extracellular matrix structural constituent
S100A6	S100 calcium binding protein A6	6277	1.57367	210	3	0	+	-	+	+	-	-	-	-	-	+	-	-	-	-	-	positive regulation of fibroblast proliferation, signal transduction, cell cycle, cell proliferation, axonogenesis	protein binding, calcium ion binding, zinc ion binding, calcium-dependent protein binding, S100 beta binding, protein homodimerization activity, growth factor activity, ion transmembrane transporter activity
GADD45A	growth arrest and DNA-damage-inducible, alpha	1647	1.57302	216	10	1	+	-	-	-	+	-	-	-	+	-	-	-	-	-	-	regulation of cell cycle, regulation of cyclin-dependent protein kinase activity, negative regulation of protein kinase activity, cell cycle, cell cycle arrest, G2-M transition of mitotic cell cycle, centrosome cycle, apoptosis, DNA repair, response to DNA damage stimulus	protein binding
HLA-DPA1	major histocompatibility complex, class II, DP alpha 1	3113	1.56703	124	0	0	+	-	-	-	-	-	-	-	-	-	-	-	-	-	-	antigen processing and presentation, immune response, antigen processing and presentation of peptide or polysaccharide antigen via MHC class II	MHC class II receptor activity
IFI16	interferon, gamma-inducible protein 16	3428	1.56598	91	3	1	+	-	-	-	-	-	-	-	-	-	-	-	-	-	-	DNA damage response, signal transduction by p53 class mediator resulting in induction of apoptosis, regulation of transcription, DNA-dependent, cell proliferation, myeloid cell differentiation, monocyte differentiation, transcription, response to virus	protein binding, DNA binding, double-stranded DNA binding, transcription repressor activity
AQP4	aquaporin 4	361	-1.56302	235	1	0	+	+	+	+	-	-	+	-	-	+	-	-	-	-	-	protein homooligomerization, water homeostasis, nervous system development, transport, water transport, excretion	transporter activity, water transporter activity, water channel activity, porin activity
TSPAN8	tetraspanin 8	7103	-1.56098	602	0	0	+	-	-	-	-	-	-	-	-	-	-	+	-	-	-	negative regulation of blood coagulation, protein amino acid glycosylation	signal transducer activity
C20orf166	chromosome 20 open reading frame 166	128826	-1.55878	127	0	0	+	-	-	-	-	-	-	-	-	-	-	-	-	-	-
C3	complement component 3	718	1.55665	88	3	1	+	+	+	+	+	-	-	-	+	+	-	-	-	-	-	positive regulation of phagocytosis, positive regulation of type IIa hypersensitivity, complement activation, complement activation, alternative pathway, complement activation, classical pathway, signal transduction, G-protein coupled receptor protein signaling pathway, blood coagulation, immune response, innate immune response <more data available...>	molecular_function, protein binding, cofactor binding, receptor binding, endopeptidase inhibitor activity
AHNAK2	AHNAK nucleoprotein 2	113146	1.55593	144	0	0	+	-	-	-	-	-	-	-	-	-	-	-	-	-	-	keratinization	protein binding, nucleic acid binding
SAT1	spermidine/spermine N1-acetyltransferase 1	6303	1.54723	9	3	0	+	-	+	-	+	-	-	-	+	+	-	-	-	-	-	metabolic process, regulation of cell proliferation, spermine catabolic process, polyamine metabolic process	spermidine binding, transferase activity, acyltransferase activity, N-acetyltransferase activity, diamine N-acetyltransferase activity
SAMD4A	sterile alpha motif domain containing 4A	23034	-1.54692	104	0	0	+	-	-	-	-	-	-	-	-	-	-	-	-	-	-	positive regulation of translation	translation repressor activity
RPL3	ribosomal protein L3	6122	1.53307	47	0	0	+	-	-	-	-	-	-	-	-	-	-	-	-	-	-	biological_process, translation, translational elongation	molecular_function, protein binding, RNA binding, structural constituent of ribosome
UCP3	uncoupling protein 3 (mitochondrial, proton carrier)	7352	-1.51077	214	0	16	+	-	+	+	+	-	-	-	+	+	-	-	-	-	+	mitochondrial transport, fatty acid metabolic process, transport, proton transport, lipid metabolic process, respiratory gaseous exchange, response to superoxide, response to hypoxia	binding, transporter activity, hydrogen ion transmembrane transporter activity, oxidative phosphorylation uncoupler activity
EMP3	epithelial membrane protein 3	2014	1.49859	150	0	0	+	-	-	-	-	-	-	-	-	-	-	-	-	-	-	negative regulation of cell proliferation, cell growth
CLIC4	chloride intracellular channel 4	25932	1.49604	36	2	0	+	-	-	-	-	-	-	-	-	-	-	+	-	-	-	negative regulation of cell migration, cell differentiation, transport, ion transport, chloride transport	protein binding, chloride ion binding, protein complex binding, ion channel activity, chloride channel activity, voltage-gated chloride channel activity, voltage-gated ion channel activity
MYOF	myoferlin	26509	1.48722	89	0	0	NA	NA	NA	NA	-	-	-	-	-	-	-	-	-	-	-
CLIC1	chloride intracellular channel 1	1192	1.48151	60	1	0	+	-	+	-	-	-	-	-	-	+	-	-	-	-	-	signal transduction, transport, ion transport, chloride transport, response to unfolded protein, response to nutrient, defense response	protein binding, chloride ion binding, NF-kappaB binding, ion channel activity, chloride channel activity, voltage-gated chloride channel activity, voltage-gated ion channel activity
SFRP4	secreted frizzled-related protein 4	6424	1.4746	227	1	0	+	-	+	+	-	-	-	-	-	+	-	-	-	-	-	signal transduction, Wnt receptor signaling pathway, cell differentiation, multicellular organismal development, embryo implantation	protein binding
ADSSL1	adenylosuccinate synthase like 1	122622	-1.47202	166	1	1	+	-	-	-	-	-	-	-	-	-	-	-	-	-	-	immune system process, purine nucleotide metabolic process, AMP biosynthetic process, purine nucleotide biosynthetic process	protein binding, nucleotide binding, phosphate binding, metal ion binding, magnesium ion binding, GTP binding, ligase activity, adenylosuccinate synthase activity
THY1	Thy-1 cell surface antigen	7070	1.47191	138	0	0	+	-	+	+	+	-	-	-	-	+	-	-	-	-	-	angiogenesis, focal adhesion formation, cell-cell adhesion, negative regulation of T cell receptor signaling pathway, negative regulation of apoptosis, negative regulation of axonogenesis, negative regulation of cell migration, negative regulation of fibroblast proliferation, positive regulation of release of sequestered calcium ion into cytosol, positive regulation of T cell activation <more dat…	protein binding, GPI anchor binding, enzyme binding, integrin binding, Rho GTPase activator activity
PYCARD	PYD and CARD domain containing	29108	1.47186	109	0	0	+	-	+	+	+	-	+	-	-	+	-	-	-	-	-	negative regulation of cell cycle, induction of apoptosis, positive regulation of interleukin-1 beta secretion, signal transduction, regulation of apoptosis, regulation of caspase activity, activation of caspase activity, positive regulation of NF-kappaB transcription factor activity, tumor necrosis factor-mediated signaling pathway, cell cycle <more data available...>	protein binding, protein homodimerization activity, Pyrin domain binding, cysteine-type endopeptidase activity, caspase activator activity, apoptotic protease activator activity
ARPC1B	actin related protein 2/3 complex, subunit 1B, 41kDa	10095	1.46779	143	0	0	+	-	-	-	-	-	-	-	-	-	-	-	-	-	-	regulation of actin filament polymerization, cell motion	protein binding, actin binding, structural constituent of cytoskeleton
HIST1H1C	histone cluster 1, H1c	3006	-1.46605	274	0	0	+	-	-	-	-	-	-	-	-	-	-	-	-	-	-	nucleosome assembly, nucleosome positioning	protein binding, DNA binding
HLA-DQB1	major histocompatibility complex, class II, DQ beta 1	3119	1.46533	165	2	0	+	-	-	+	-	-	-	-	+	-	-	-	+	-	-	immune response, antigen processing and presentation of peptide or polysaccharide antigen via MHC class II	MHC class II receptor activity
RPL3P7	ribosomal protein L3 pseudogene 7	642741	1.46125	30	0	0	+	-	-	-	-	-	-	-	-	-	-	-	-	-	-
IGFBP4	insulin-like growth factor binding protein 4	3487	1.45818	116	6	4	+	-	+	+	+	-	+	+	-	+	-	+	-	-	-	signal transduction, regulation of cell growth, intracellular signaling cascade, cell proliferation, DNA metabolic process, skeletal system development, inflammatory response	growth factor binding, insulin-like growth factor binding
WWTR1	WW domain containing transcription regulator 1	25937	1.4556	63	1	0	+	-	-	-	-	-	-	-	-	-	-	-	-	-	-	negative regulation of fat cell differentiation, negative regulation of transcription from RNA polymerase II promoter, positive regulation of transcription from RNA polymerase II promoter, regulation of transcription, DNA-dependent, cilium morphogenesis, osteoblast differentiation, transcription, glomerulus development	transcription regulator activity, protein binding, protein homodimerization activity, transcription coactivator activity, transcription corepressor activity
MYLK2	myosin light chain kinase 2	85366	-1.45127	160	0	0	+	-	-	-	-	-	-	-	-	-	-	-	-	-	-	positive regulation of cell motion, positive regulation of fast-twitch skeletal muscle fiber contraction, regulation of cell cycle, regulation of muscle filament sliding, regulation of MAPKKK cascade, regulation of neuronal synaptic plasticity, regulation of muscle contraction, neuromuscular synaptic transmission, peptidyl-serine phosphorylation, protein amino acid phosphorylation <more data avai…	nucleotide binding, ATP binding, calmodulin binding, myosin light chain binding, transferase activity, kinase activity, protein kinase activity, protein serine-threonine kinase activity, myosin light chain kinase activity, calmodulin-dependent protein kinase activity
COL16A1	collagen, type XVI, alpha 1	1307	1.45081	269	0	0	+	-	-	+	-	-	-	-	-	-	-	-	-	-	-	cell adhesion, integrin-mediated signaling pathway, female pregnancy	structural molecule activity, protein binding, integrin binding
PEBP4	phosphatidylethanolamine-binding protein 4	157310	-1.44396	447	0	0	NA	NA	NA	NA	-	-	-	-	-	-	-	-	-	-	-
OLFML2B	olfactomedin-like 2B	25903	1.43579	25	0	0	+	-	-	+	-	-	-	-	-	-	-	-	-	-	-	extracellular matrix organization	extracellular matrix binding, protein homodimerization activity
LST1	leukocyte specific transcript 1	7940	1.42295	236	3	0	+	-	-	+	-	-	-	-	-	-	-	-	-	-	-	negative regulation of lymphocyte proliferation, regulation of cell shape, dendrite development, cell morphogenesis, anatomical structure morphogenesis, immune response	molecular_function, protein binding
CNN3	calponin 3, acidic	1266	1.41985	238	0	0	+	-	-	-	-	-	-	-	-	-	-	-	-	-	-	actomyosin structure organization, smooth muscle contraction	protein binding, calmodulin binding, protein binding, bridging, actin binding, tropomyosin binding, troponin C binding, microtubule binding
COL6A1	collagen, type VI, alpha 1	1291	1.41593	255	1	1	+	+	-	+	-	+	-	-	-	-	-	-	-	-	-	biological_process, cell adhesion	molecular_function, protein binding, platelet-derived growth factor binding
TPPP3	tubulin polymerization-promoting protein family member 3	51673	1.41266	321	0	0	-	-	-	-	-	-	-	-	-	-	-	-	-	-	-
S100A13	S100 calcium binding protein A13	6284	1.41219	181	0	0	+	-	-	+	-	-	-	-	-	-	-	-	-	-	-	cell differentiation	calcium ion binding
CFH	complement factor H	3075	1.40741	123	1	0	+	-	+	+	+	-	-	-	+	+	-	-	-	-	-	complement activation, complement activation, alternative pathway, regulation of complement activation, immune response, innate immune response	protein binding, heparin binding, eukaryotic cell surface binding, zinc ion binding, complement component C3b binding
HMGN1	high-mobility group nucleosome binding domain 1	3150	1.4069	95	0	0	+	-	-	-	-	-	-	+	-	-	-	-	-	-	-		DNA binding, RNA polymerase II transcription factor activity, positive transcription elongation factor activity
HTRA1	HtrA serine peptidase 1	5654	1.40419	61	0	0	+	+	-	+	-	-	-	-	-	-	-	-	-	-	-	negative regulation of transforming growth factor beta receptor signaling pathway, negative regulation of BMP signaling pathway, regulation of cell growth, proteolysis	catalytic activity, protein binding, growth factor binding, insulin-like growth factor binding, hydrolase activity, peptidase activity, serine-type peptidase activity, serine-type endopeptidase activity
CHAF1B	chromatin assembly factor 1, subunit B (p60)	8208	-1.40277	247	0	0	+	-	-	-	-	-	-	-	-	-	-	-	-	-	-	DNA replication-dependent nucleosome assembly, protein complex assembly, regulation of transcription, DNA-dependent, cell cycle, DNA replication, transcription, DNA repair, response to DNA damage stimulus	chromatin binding, histone binding, unfolded protein binding
CCND2	cyclin D2	894	1.39853	136	10	2	+	-	-	-	-	-	+	-	-	-	-	-	-	-	+	positive regulation of cell proliferation, positive regulation of cyclin-dependent protein kinase activity, positive regulation of epithelial cell proliferation, positive regulation of protein amino acid phosphorylation, regulation of cell cycle, regulation of neuron differentiation, cell cycle, cell division, G1-S transition of mitotic cell cycle, cellular response to insulin stimulus <more data…	protein binding, protein kinase binding
GPR137B	G protein-coupled receptor 137B	7107	1.39448	176	0	0	+	-	-	-	-	-	-	-	-	-	-	-	-	-	-	biological_process	molecular_function
SLC7A7	solute carrier family 7 (cationic amino acid transporter, y+ system), member 7	9056	1.38983	57	1	0	+	-	-	-	-	-	-	-	-	-	-	-	-	-	-	biological_process, protein complex assembly, amino acid metabolic process, transport, amino acid transport	molecular_function, amino acid transmembrane transporter activity
KIAA0101	KIAA0101	9768	1.38475	258	1	0	+	-	-	-	-	-	-	-	-	-	-	-	-	-	-
FAP	fibroblast activation protein, alpha	2191	1.38087	309	2	0	+	-	-	+	-	+	-	-	-	-	-	-	-	-	-	proteolysis	protein homodimerization activity, hydrolase activity, peptidase activity, serine-type peptidase activity, metalloendopeptidase activity, serine-type endopeptidase activity, dipeptidyl-peptidase activity
NID2	nidogen 2 (osteonidogen)	22795	1.37608	106	0	0	+	-	+	+	-	-	-	-	-	+	-	-	-	-	-	cell adhesion, cell-matrix adhesion, bioluminescence, protein-chromophore linkage	protein binding, calcium ion binding, collagen binding
CRIP1	cysteine-rich protein 1 (intestinal)	1396	1.37446	267	0	0	+	-	+	+	-	-	-	-	-	+	-	-	-	-	+	cell proliferation	metal ion binding, zinc ion binding
TMSB10	thymosin beta 10	9168	1.37393	71	0	0	+	-	-	+	-	-	-	-	-	-	-	+	-	-	-	sequestering of actin monomers, actin cytoskeleton organization	actin binding
UPK3A	uroplakin 3A	7380	-1.37341	276	0	0	+	-	+	-	-	-	-	-	-	+	-	-	-	-	-	potassium ion homeostasis, sodium ion homeostasis, cell morphogenesis, epithelial cell differentiation, kidney development, urinary bladder development, urea transport, water transport
CASQ2	calsequestrin 2 (cardiac muscle)	845	1.373	217	0	0	+	-	-	-	-	-	-	+	-	-	-	-	-	+	-	biological_process, regulation of muscle contraction, heart development, striated muscle contraction	molecular_function, calcium ion binding
S100A10	S100 calcium binding protein A10	6281	1.37111	164	0	0	+	-	+	+	-	-	-	-	-	+	-	-	-	-	-	signal transduction, regulation of cell growth, regulation of cell differentiation	protein binding, calcium ion binding, receptor binding
FN1	fibronectin 1	2335	1.35782	359	21	5	+	-	+	+	+	+	+	+	+	+	+	+	-	+	+	cell-substrate junction assembly, cell adhesion, cell-matrix adhesion, anti-apoptosis, regulation of cell shape, transmembrane receptor protein tyrosine kinase signaling pathway, cell migration, extracellular matrix organization, peptide cross-linking, ossification <more data available...>	protein binding, heparin binding, mercury ion binding, collagen binding, protease binding, peptidase activator activity, extracellular matrix structural constituent
CECR1	cat eye syndrome chromosome region, candidate 1	51816	1.35326	75	0	0	+	-	+	+	-	-	-	-	-	+	-	-	-	-	-	purine ribonucleoside monophosphate biosynthetic process, multicellular organismal development	growth factor activity, hydrolase activity, deaminase activity
BGN	biglycan	633	1.34866	35	10	1	+	+	+	+	+	+	-	-	-	+	-	-	-	-	-	biological_process, peptide cross-linking via chondroitin 4-sulfate glycosaminoglycan, blood vessel remodeling	protein binding, extracellular matrix binding, glycosaminoglycan binding, extracellular matrix structural constituent
COL6A2	collagen, type VI, alpha 2	1292	1.34398	234	1	0	+	+	-	-	-	-	-	-	-	-	-	-	-	-	-	cell adhesion, cell-cell adhesion, extracellular matrix organization, response to glucose stimulus	molecular_function, protein binding, protein binding, bridging, extracellular matrix structural constituent
COTL1	coactosin-like 1 (Dictyostelium)	23406	1.34218	32	0	0	+	-	-	-	-	-	-	-	-	-	-	-	-	-	-	biological_process, defense response to fungus	protein binding, enzyme binding, actin binding
LSP1	lymphocyte-specific protein 1	4046	1.33696	93	0	0	+	-	-	-	+	+	-	-	-	-	-	-	-	-	-	signal transduction, cell motion, apoptosis, cytoskeleton organization, chemotaxis, defense response, cellular defense response	actin binding, signal transducer activity
C8orf22	chromosome 8 open reading frame 22	492307	-1.33285	524	0	0	+	-	-	-	-	-	-	-	-	-	-	-	-	-	-
MARCKS	myristoylated alanine-rich protein kinase C substrate	4082	1.33192	119	0	0	+	-	-	+	-	-	-	-	+	-	-	-	-	-	-		calmodulin binding, actin binding, actin filament binding, protein kinase C binding
HNMT	histamine N-methyltransferase	3176	1.33119	62	0	0	+	-	+	+	-	-	-	-	-	+	-	-	-	-	-	regulation of neurotransmitter levels, respiratory gaseous exchange	transferase activity, methyltransferase activity, N-methyltransferase activity, histamine N-methyltransferase activity
UBE2D1	ubiquitin-conjugating enzyme E2D 1 (UBC4/5 homolog, yeast)	7321	-1.32816	99	2	0	+	-	-	-	-	-	-	-	-	-	-	-	-	-	-	positive regulation of protein ubiquitination, BMP signaling pathway, regulation of protein metabolic process, negative regulation of ubiquitin-protein ligase activity during mitotic cell cycle, positive regulation of ubiquitin-protein ligase activity during mitotic cell cycle, modification-dependent protein catabolic process, ubiquitin-dependent protein catabolic process, anaphase-promoting comp…	ligase activity, small conjugating protein ligase activity, ubiquitin-protein ligase activity
SPARC	secreted protein, acidic, cysteine-rich (osteonectin)	6678	1.32743	135	5	2	+	-	+	+	+	+	-	-	-	+	+	+	-	-	-	signal transduction, regulation of cell proliferation, transmembrane receptor protein tyrosine kinase signaling pathway, ossification, inner ear development, heart development, lung development, response to lipopolysaccharide, response to gravity, response to cytokine stimulus <more data available...>	extracellular matrix binding, calcium ion binding, copper ion binding, collagen binding
COL5A1	collagen, type V, alpha 1	1289	1.32617	102	0	0	+	-	-	-	-	-	-	-	-	-	-	-	-	-	-	biological_process, cell adhesion, regulation of cellular component organization, wound healing, spreading of epidermal cells, collagen fibril organization, fibril organization, integrin biosynthetic process, heart morphogenesis, eye morphogenesis, skin development <more data available...>	structural molecule activity, protein binding, heparin binding, proteoglycan binding, platelet-derived growth factor binding, integrin binding, extracellular matrix structural constituent
CTSK	cathepsin K	1513	1.32408	49	9	0	+	-	+	+	+	+	-	-	-	+	+	-	-	+	-	bone resorption, intramembranous ossification, proteolysis	protein binding, hydrolase activity, peptidase activity, cysteine-type peptidase activity, cysteine-type endopeptidase activity
TGFBI	transforming growth factor, beta-induced, 68kDa	7045	1.32004	239	7	0	+	-	+	+	+	-	+	-	-	+	-	+	-	-	-	response to stimulus, cell adhesion, negative regulation of cell adhesion, cell proliferation, extracellular matrix organization, visual perception	protein binding, extracellular matrix binding, integrin binding
RAD23A	RAD23 homolog A (S. cerevisiae)	5886	-1.31519	16	0	0	+	-	-	-	-	-	-	-	-	-	-	-	-	-	-	proteasomal ubiquitin-dependent protein catabolic process, protein modification process, DNA repair, nucleotide-excision repair, interspecies interaction between organisms, response to DNA damage stimulus	protein binding, damaged DNA binding, single-stranded DNA binding
FAT1	FAT tumor suppressor homolog 1 (Drosophila)	2195	1.30862	39	0	0	NA	NA	NA	NA	-	-	-	-	-	-	-	-	-	-	-	cell adhesion, cell-cell adhesion, homophilic cell adhesion, establishment or maintenance of cell polarity, actin filament organization, cell-cell signaling, anatomical structure morphogenesis	protein binding, calcium ion binding
PRMT2	protein arginine methyltransferase 2	3275	1.30628	224	0	0	+	-	-	-	-	-	-	-	-	-	-	-	-	-	-	signal transduction, protein amino acid methylation	identical protein binding, transferase activity, methyltransferase activity, signal transducer activity
TP53I3	tumor protein p53 inducible protein 3	9540	1.30534	77	0	0	+	-	-	-	-	-	-	-	-	-	-	-	-	-	-	induction of apoptosis by oxidative stress, oxidation reduction	binding, zinc ion binding, oxidoreductase activity
TUBA1B	tubulin, alpha 1b	10376	1.3046	65	1	0	+	+	+	+	-	-	-	-	-	+	-	-	-	-	-	protein polymerization, microtubule-based process, microtubule cytoskeleton organization, microtubule-based movement	structural molecule activity, nucleotide binding, GTP binding, GTPase activity, structural constituent of cytoskeleton
PHTF2	putative homeodomain transcription factor 2	57157	-1.30412	101	0	0	+	-	-	-	-	-	-	-	-	-	-	-	-	-	-	regulation of transcription, DNA-dependent, transcription	DNA binding
CXCL12	chemokine (C-X-C motif) ligand 12	6387	1.29975	113	5	1	+	-	+	+	+	+	+	+	+	+	-	+	-	-	-	patterning of blood vessels, cell adhesion, positive regulation of cell proliferation, positive regulation of neuron differentiation, positive regulation of axon extension involved in axon guidance, positive regulation of cell migration, positive regulation of endothelial cell proliferation, induction of positive chemotaxis, positive regulation of dopamine secretion, positive regulation of calciu…	growth factor activity, cytokine activity, chemokine activity, signal transducer activity
LRRC20	leucine rich repeat containing 20	55222	-1.2974	82	0	0	+	-	-	-	-	-	-	-	-	-	-	-	-	-	-		protein binding
CMYA5	cardiomyopathy associated 5	202333	-1.29561	421	0	0	+	-	-	-	-	-	-	-	-	-	-	-	-	+	-		identical protein binding
MN1	meningioma (disrupted in balanced translocation) 1	4330	-1.29187	17	0	0	+	-	-	-	-	-	-	-	-	-	-	-	-	-	-	biological_process, negative regulation of cell cycle, intramembranous ossification	molecular_function
SNX7	sorting nexin 7	51375	1.29063	152	0	0	+	-	-	-	-	-	-	-	-	-	-	-	-	-	-	cell communication, transport, protein transport	protein binding, phosphoinositide binding
FHL3	four and a half LIM domains 3	2275	-1.28711	42	0	0	+	-	-	-	-	-	+	+	-	-	-	-	-	-	-	actin cytoskeleton organization, muscle organ development	metal ion binding, zinc ion binding, actin binding
EVI2B	ecotropic viral integration site 2B	2124	1.27856	310	0	0	+	-	-	-	-	-	-	-	-	-	-	-	-	-	-
PGAM2	phosphoglycerate mutase 2 (muscle)	5224	-1.27783	148	0	0	+	+	-	-	-	-	-	-	-	-	-	-	-	-	-	metabolic process, gluconeogenesis, glycolysis, striated muscle contraction, spermatogenesis, response to inorganic substance, response to mercury ion	catalytic activity, cofactor binding, hydrolase activity, isomerase activity, 2,3-bisphospho-D-glycerate 2-phosphohydrolase activity, intramolecular transferase activity, phosphotransferases, phosphoglycerate mutase activity, bisphosphoglycerate mutase activity, 2,3-bisphosphoglycerate-dependent phosphoglycerate mutase activity
PHKA1	phosphorylase kinase, alpha 1 (muscle)	5255	-1.27321	129	0	0	+	-	-	-	-	-	-	-	-	-	-	-	-	-	-	generation of precursor metabolites and energy, phosphatidylcholine biosynthetic process, glycogen metabolic process, protein amino acid autophosphorylation, carbohydrate metabolic process	catalytic activity, calmodulin binding, transferase activity, kinase activity, phosphorylase kinase activity, choline-phosphate cytidylyltransferase activity
UGCG	UDP-glucose ceramide glucosyltransferase	7357	1.27269	253	1	0	+	-	-	-	-	-	-	-	-	-	-	-	-	-	-	glycosphingolipid biosynthetic process, glucosylceramide biosynthetic process, epidermis development	molecular_function, transferase activity, transferase activity, transferring glycosyl groups, ceramide glucosyltransferase activity
FNDC5	fibronectin type III domain containing 5	252995	-1.2675	371	0	0	-	-	-	-	-	-	-	-	-	-	-	-	-	-	-	biological_process	protein binding
LOXL1	lysyl oxidase-like 1	4016	1.26526	149	0	0	+	-	+	+	-	-	-	-	-	+	-	-	-	-	-	protein amino acid deamination, oxidation reduction	protein binding, metal ion binding, copper ion binding, oxidoreductase activity, oxidoreductase activity, acting on the CH-NH2 group of donors, oxygen as acceptor, protein-lysine 6-oxidase activity
CCDC109B	coiled-coil domain containing 109B	55013	1.26462	72	0	0	+	-	-	-	-	-	-	-	-	-	-	-	-	-	-
COLEC12	collectin sub-family member 12	81035	1.2637	54	0	0	+	-	-	-	-	-	-	-	-	-	-	-	-	-	-	protein homooligomerization, carbohydrate mediated signaling, phagocytosis, recognition, immune response, innate immune response	binding, sugar binding, galactose binding, metal ion binding, calcium ion binding, low-density lipoprotein binding, receptor activity, pattern recognition receptor activity, scavenger receptor activity
SFXN3	sideroflexin 3	81855	1.25693	248	0	0	+	-	-	-	-	-	-	-	-	-	-	-	-	-	-	biological_process, transport, ion transport, cation transport, iron ion transport	molecular_function, iron ion binding, cation transmembrane transporter activity, tricarboxylate secondary active transmembrane transporter activity
LGALS3	lectin, galactoside-binding, soluble, 3	3958	1.25682	146	7	0	+	-	+	+	+	+	+	-	+	+	-	+	-	-	-	extracellular matrix organization, cell differentiation, skeletal system development	protein binding, sugar binding, IgE binding
PDGFRA	platelet-derived growth factor receptor, alpha polypeptide	5156	1.25425	194	8	1	+	-	+	+	-	+	-	-	-	+	-	+	-	-	-	positive regulation of cell proliferation, positive regulation of cell migration, positive regulation of fibroblast proliferation, positive regulation of DNA replication, transmembrane receptor protein tyrosine kinase signaling pathway, platelet-derived growth factor receptor signaling pathway, cell activation, extracellular matrix organization, gliogenesis, peptidyl-tyrosine phosphorylation <mor…	nucleotide binding, ATP binding, protein dimerization activity, platelet-derived growth factor binding, protein homodimerization activity, protein heterodimerization activity, platelet-derived growth factor receptor binding, transferase activity, kinase activity, protein kinase activity <more data available...>
C1R	complement component 1, r subcomponent	715	1.25137	81	1	1	+	-	+	+	-	-	-	-	-	+	-	-	-	-	-	biological_process, complement activation, classical pathway, immune response, innate immune response, proteolysis	molecular_function, catalytic activity, calcium ion binding, hydrolase activity, peptidase activity, serine-type peptidase activity, serine-type endopeptidase activity
DDAH2	dimethylarginine dimethylaminohydrolase 2	23564	1.251	195	1	0	+	-	+	-	+	-	-	-	-	+	-	+	-	-	-	anti-apoptosis, nitric oxide mediated signal transduction, arginine catabolic process, arginine metabolic process, nitric oxide biosynthetic process, response to unfolded protein, response to nutrient, defense response	protein binding, amino acid binding, NF-kappaB binding, hydrolase activity, hydrolase activity, acting on carbon-nitrogen (but not peptide) bonds, in linear amidines, dimethylargininase activity
CPVL	carboxypeptidase, vitellogenic-like	54504	1.25088	157	0	0	+	-	-	-	-	-	-	-	-	-	-	-	-	-	-	proteolysis	hydrolase activity, peptidase activity, carboxypeptidase activity, serine-type carboxypeptidase activity
TUBB2A	tubulin, beta 2A	7280	1.25029	251	0	0	+	-	-	-	-	-	-	-	-	-	-	-	-	-	-	protein polymerization, microtubule-based process, microtubule-based movement	structural molecule activity, protein binding, nucleotide binding, GTP binding, GTPase activity
HLA-DRB1	major histocompatibility complex, class II, DR beta 1	3123	1.23979	50	1	1	+	-	-	+	-	+	-	-	-	-	-	-	+	+	+	antigen processing and presentation, immune response, antigen processing and presentation of peptide or polysaccharide antigen via MHC class II, antigen processing and presentation of exogenous peptide antigen via MHC class II	protein binding, MHC class II receptor activity
FBP2	fructose-1,6-bisphosphatase 2	8789	-1.23804	689	0	0	+	-	-	-	-	-	-	-	+	-	-	-	-	-	-	gluconeogenesis, fructose metabolic process, carbohydrate metabolic process	catalytic activity, metal ion binding, magnesium ion binding, hydrolase activity, phosphoric ester hydrolase activity, fructose 1,6-bisphosphate 1-phosphatase activity, fructose-2,6-bisphosphate 2-phosphatase activity
FGL2	fibrinogen-like 2	10875	1.23606	291	3	0	+	-	+	+	-	-	-	-	-	+	-	-	-	-	-	signal transduction, cytolysis, parturition	receptor binding, peptidase activity
TMEM158	transmembrane protein 158 (gene/pseudogene)	25907	1.23313	114	0	0	+	-	-	-	-	-	-	-	-	-	-	-	-	-	-		protein binding, peptide binding, receptor activity
SLC7A2	solute carrier family 7 (cationic amino acid transporter, y+ system), member 2	6542	-1.23186	478	3	0	+	-	+	-	+	-	-	-	-	+	-	-	-	-	-	regulation of inflammatory response, macrophage activation, amino acid metabolic process, nitric oxide biosynthetic process, transport, amino acid transport, L-amino acid transport, ornithine transport, arginine transport, lysine transport <more data available...>	amino acid transmembrane transporter activity, L-amino acid transmembrane transporter activity, basic amino acid transmembrane transporter activity, arginine transmembrane transporter activity, L-lysine transmembrane transporter activity, high affinity arginine transmembrane transporter activity, L-ornithine transmembrane transporter activity
HIF1A	hypoxia inducible factor 1, alpha subunit (basic helix-loop-helix transcription factor)	3091	1.23095	328	17	6	+	-	+	+	+	+	+	+	+	+	-	+	-	-	+	angiogenesis, positive regulation of angiogenesis, negative regulation of growth, positive regulation of cell proliferation, positive regulation of vascular endothelial growth factor receptor signaling pathway, positive regulation of erythrocyte differentiation, positive regulation of epithelial cell migration, positive regulation of smooth muscle cell proliferation, positive regulation of endoth…	transcription regulator activity, protein binding, DNA binding, sequence-specific DNA binding, transcription factor activity, double-stranded DNA binding, RNA polymerase II transcription factor activity, enhancer binding, transcription factor binding, histone acetyltransferase binding, Hsp90 protein binding <more data available...>
VAMP8	vesicle-associated membrane protein 8 (endobrevin)	8673	1.22959	44	1	0	+	-	-	+	-	-	-	-	-	-	-	-	-	-	-	protein complex assembly, vesicle-mediated transport, membrane fusion	protein binding
VIM	vimentin	7431	1.22792	180	10	1	+	-	+	+	-	-	+	+	+	+	-	+	-	-	-	biological_process, intermediate filament-based process, cell motion, interspecies interaction between organisms	structural molecule activity, protein binding, protein kinase binding, structural constituent of cytoskeleton
PPP1R1A	protein phosphatase 1, regulatory (inhibitor) subunit 1A	5502	-1.22499	73	0	0	+	-	-	-	-	-	-	-	-	-	-	-	-	-	-	signal transduction, glycogen metabolic process, carbohydrate metabolic process	protein binding, phosphoprotein phosphatase inhibitor activity, protein serine-threonine phosphatase inhibitor activity
NCAM1	neural cell adhesion molecule 1	4684	1.21876	118	6	1	+	-	+	+	+	-	+	+	-	+	-	+	-	-	-	cell adhesion, homotypic cell-cell adhesion, calcium-independent cell-cell adhesion, positive regulation of calcium-mediated signaling, cell surface receptor linked signal transduction	protein binding, heparin binding, cytoskeletal protein binding, phosphatase binding, LRR domain binding, fibroblast growth factor receptor binding
RAB31	RAB31, member RAS oncogene family	11031	1.21787	22	0	0	+	-	-	-	-	-	-	-	-	-	-	-	-	-	-	small GTPase mediated signal transduction, protein transport	nucleotide binding, GTP binding, GTPase activity
PDLIM4	PDZ and LIM domain 4	8572	1.21745	112	0	0	+	-	-	-	-	-	-	+	-	-	-	-	-	-	-		protein binding, metal ion binding, zinc ion binding
MAGED2	melanoma antigen family D, 2	10916	1.20824	21	0	0	+	-	-	-	-	-	-	-	-	-	-	-	-	-	-	biological_process	molecular_function
CDKN1A	cyclin-dependent kinase inhibitor 1A (p21, Cip1)	1026	1.20746	378	29	8	+	-	+	+	+	+	+	+	+	+	-	+	-	-	+	negative regulation of cell proliferation, negative regulation of cell growth, negative regulation of cyclin-dependent protein kinase activity, negative regulation of apoptosis, positive regulation of anti-apoptosis, negative regulation of phosphorylation, positive regulation of B cell proliferation, positive regulation of programmed cell death, induction of apoptosis by intracellular signals, po…	protein binding, metal ion binding, zinc ion binding, protein complex binding, cyclin binding, kinase activity, protein kinase inhibitor activity, cyclin-dependent protein kinase inhibitor activity
MT1X	metallothionein 1X	4501	-1.20687	895	0	0	-	-	-	-	-	-	-	-	-	-	-	-	-	-	-	response to metal ion	metal ion binding, cadmium ion binding, copper ion binding, zinc ion binding
FBN1	fibrillin 1	2200	1.20476	383	2	0	+	-	+	+	-	+	-	-	-	+	-	+	-	-	-	heart development, kidney development, skeletal system development	binding, protein binding, calcium ion binding, zinc ion binding, extracellular matrix structural constituent
NPC2	Niemann-Pick disease, type C2	10577	1.20244	76	0	0	+	-	+	+	-	-	-	-	-	+	-	-	-	-	-	biological_process, regulation of isoprenoid metabolic process, cholesterol homeostasis, intracellular cholesterol transport, phospholipid transport, glycolipid transport	molecular_function, cholesterol binding, enzyme binding
ATP9A	ATPase, class II, type 9A	10079	1.19666	192	0	0	+	-	-	-	-	-	-	-	-	-	-	-	-	-	-	metabolic process, ATP biosynthetic process, phospholipid transport	nucleotide binding, metal ion binding, magnesium ion binding, ATP binding, hydrolase activity, hydrolase activity, acting on acid anhydrides, catalyzing transmembrane movement of substances, ATPase activity, coupled to transmembrane movement of ions, phosphorylative mechanism, phospholipid-translocating ATPase activity
LMOD1	leiomodin 1 (smooth muscle)	25802	-1.19535	737	0	0	-	-	-	-	-	-	-	-	-	-	-	-	-	-	-		tropomyosin binding
ZBTB16	zinc finger and BTB domain containing 16	7704	-1.19074	369	0	0	+	-	-	-	-	-	-	-	-	-	-	-	-	-	-	negative regulation of cell proliferation, negative regulation of myeloid cell differentiation, negative regulation of transcription, DNA-dependent, negative regulation of transcription from RNA polymerase II promoter, positive regulation of apoptosis, positive regulation of transcription from RNA polymerase II promoter, regulation of transcription, apoptosis, male germ-line stem cell division, t…	protein binding, nucleic acid binding, metal ion binding, zinc ion binding, DNA binding, transcription factor activity, double-stranded DNA binding, protein C-terminus binding, protein homodimerization activity, transcription activator activity <more data available...>
LY96	lymphocyte antigen 96	23643	1.18873	59	2	0	+	-	+	+	+	-	-	-	-	+	-	-	-	-	-	cell surface receptor linked signal transduction, I-kappaB kinase-NF-kappaB cascade, immune response, inflammatory response, cellular defense response	protein binding, coreceptor activity
JAM3	junctional adhesion molecule 3	83700	1.18852	159	0	0	+	-	-	-	+	-	-	-	-	-	-	+	-	-	-	cell adhesion	protein binding
IL10RA	interleukin 10 receptor, alpha	3587	1.18779	111	1	0	+	-	-	+	+	+	-	-	-	-	-	+	-	-	+		protein binding, cytokine receptor activity, interleukin-10 receptor activity, receptor activity
SERPING1	serpin peptidase inhibitor, clade G (C1 inhibitor), member 1	710	1.18716	121	3	0	+	-	+	+	+	-	-	-	-	+	-	-	-	-	-	biological_process, negative regulation of complement activation, lectin pathway, complement activation, classical pathway, blood coagulation, immune response, innate immune response, blood circulation	molecular_function, complement binding, endopeptidase inhibitor activity, serine-type endopeptidase inhibitor activity
ANXA5	annexin A5	308	1.18527	132	0	0	+	-	+	+	+	-	-	-	-	+	-	-	-	-	-	protein homooligomerization, anti-apoptosis, negative regulation of coagulation, signal transduction, blood coagulation, response to organic substance	protein binding, eukaryotic cell surface binding, calcium ion binding, calcium-dependent phospholipid binding, receptor tyrosine kinase binding, phospholipase inhibitor activity
ADCY7	adenylate cyclase 7	113	1.18518	218	0	0	+	-	-	-	-	-	-	-	-	-	-	-	-	-	-	signal transduction, activation of adenylate cyclase activity, intracellular signaling cascade, cyclic nucleotide biosynthetic process, cAMP biosynthetic process	metal ion binding, magnesium ion binding, lyase activity, adenylate cyclase activity, phosphorus-oxygen lyase activity
CTSS	cathepsin S	1520	1.1835	161	5	0	+	-	+	+	+	+	-	-	-	+	-	+	-	-	-	immune response, proteolysis	hydrolase activity, peptidase activity, cysteine-type peptidase activity, cysteine-type endopeptidase activity
KCTD12	potassium channel tetramerisation domain containing 12	115207	1.18291	221	0	0	+	-	-	-	-	-	-	-	-	-	-	-	-	-	-	potassium ion transport	protein binding, voltage-gated potassium channel activity
AHR	aryl hydrocarbon receptor	196	1.17778	332	6	0	+	-	+	+	+	+	+	-	+	+	-	+	-	-	+	positive regulation of transcriptional preinitiation complex assembly, positive regulation of transcription, DNA-dependent, signal transduction, regulation of transcription, regulation of transcription, DNA-dependent, cell cycle, apoptosis, xenobiotic metabolic process, transcription, transcription from RNA polymerase II promoter <more data available...>	transcription regulator activity, DNA binding, transcription factor activity, transcription factor binding, Hsp90 protein binding, protein heterodimerization activity, signal transducer activity, receptor activity, ligand-dependent nuclear receptor activity, aryl hydrocarbon receptor activity
TUBA1C	tubulin, alpha 1c	84790	1.17515	52	0	0	+	-	-	-	-	-	-	-	-	-	-	-	-	-	-	protein polymerization, microtubule-based process, microtubule-based movement	structural molecule activity, protein binding, nucleotide binding, GTP binding, GTPase activity
SRGAP2	SLIT-ROBO Rho GTPase activating protein 2	23380	1.17074	357	0	0	+	-	-	-	-	-	+	-	-	-	-	-	-	-	-	signal transduction	protein binding, GTPase activator activity
RHOBTB1	Rho-related BTB domain containing 1	9886	-1.16424	442	0	0	-	-	-	-	-	-	-	-	-	-	-	-	-	-	-	small GTPase mediated signal transduction	protein binding, nucleotide binding, GTP binding
EZR	ezrin	7430	1.15876	290	2	1	+	-	+	+	-	-	-	-	-	+	-	+	-	-	-	actin filament bundle formation, leukocyte adhesion, regulation of cell shape, cytoskeletal anchoring at plasma membrane, establishment or maintenance of apical-basal cell polarity, epithelial cell differentiation, membrane to membrane docking	binding, structural molecule activity, protein binding, protein self-association, cell adhesion molecule binding, cytoskeletal protein binding, actin filament binding
NDUFV3	NADH dehydrogenase (ubiquinone) flavoprotein 3, 10kDa	4731	-1.15813	183	0	0	-	-	-	-	-	-	-	-	-	-	-	-	-	-	-	electron transport chain, mitochondrial electron transport, NADH to ubiquinone, transport	molecular_function, NADH dehydrogenase (ubiquinone) activity
IL1R1	interleukin 1 receptor, type I	3554	1.15547	240	9	1	+	-	+	+	+	+	-	+	+	+	-	+	-	+	+	signal transduction, cell surface receptor linked signal transduction, cytokine-mediated signaling pathway, innate immune response	protein binding, interleukin-1 receptor activity, interleukin-1, Type I, activating receptor activity, platelet-derived growth factor receptor binding, signal transducer activity, receptor activity, transmembrane receptor activity
C14orf139	chromosome 14 open reading frame 139	79686	1.15426	96	0	0	+	-	-	-	-	-	-	-	-	-	-	-	-	-	-
RPL3L	ribosomal protein L3-like	6123	-1.14832	167	0	0	+	-	-	-	-	-	-	-	-	-	-	-	-	-	-	translation, translational elongation	RNA binding, structural constituent of ribosome
CALD1	caldesmon 1	800	1.14811	418	1	0	+	-	+	-	-	+	-	+	-	+	-	-	-	-	+	cell motion, muscle contraction	calmodulin binding, actin binding, myosin binding, tropomyosin binding
PNPLA4	patatin-like phospholipase domain containing 4	8228	-1.14174	712	0	0	+	-	-	+	-	-	-	-	-	-	-	-	-	-	-	metabolic process, lipid catabolic process	molecular_function, hydrolase activity, triacylglycerol lipase activity
NDUFB10	NADH dehydrogenase (ubiquinone) 1 beta subcomplex, 10, 22kDa	4716	-1.13772	397	0	0	-	-	-	-	-	-	-	-	-	-	-	-	-	-	-	biological_process, electron transport chain, mitochondrial electron transport, NADH to ubiquinone, transport	molecular_function, protein binding, NADH dehydrogenase (ubiquinone) activity
IFI30	interferon, gamma-inducible protein 30	10437	1.13316	94	1	0	+	-	+	+	-	-	-	-	-	+	-	-	-	-	-	negative regulation of fibroblast proliferation, protein stabilization, antigen processing and presentation of exogenous peptide antigen via MHC class II, oxidation reduction	oxidoreductase activity, disulfide oxidoreductase activity
PLAU	plasminogen activator, urokinase	5328	1.13243	105	15	2	+	+	+	+	+	+	+	+	+	+	-	+	-	-	+	angiogenesis, fibrinolysis, signal transduction, regulation of cell proliferation, blood coagulation, smooth muscle cell migration, embryo implantation, blood vessel morphogenesis, skeletal muscle regeneration, chemotaxis <more data available...>	hydrolase activity, peptidase activity, serine-type peptidase activity, serine-type endopeptidase activity, kinase activity
PPIB	peptidylprolyl isomerase B (cyclophilin B)	5479	1.12792	300	0	0	+	-	+	+	+	-	-	-	-	+	-	-	-	-	-	nuclear transport, protein folding	peptide binding, unfolded protein binding, isomerase activity, peptidyl-prolyl cis-trans isomerase activity
BASP1	brain abundant, membrane attached signal protein 1	10409	1.12183	145	0	0	+	-	+	-	-	-	+	-	-	+	-	-	-	-	-		calmodulin binding
CYFIP1	cytoplasmic FMR1 interacting protein 1	23191	1.11831	230	0	0	+	-	-	-	-	-	-	-	-	-	-	-	-	-	-	lamellipodium assembly, regulation of cell shape, ruffle organization, axon extension, cell differentiation, multicellular organismal development, nervous system development	protein binding, profilin binding, actin binding, actin filament binding, Rac GTPase binding
SCN1B	sodium channel, voltage-gated, type I, beta	6324	-1.11581	53	0	0	+	-	-	-	-	-	-	-	-	-	-	-	-	-	-	synaptic transmission, transport, ion transport, sodium ion transport	sodium ion binding, ion channel activity, sodium channel activity, voltage-gated sodium channel activity, voltage-gated ion channel activity
CMTM6	CKLF-like MARVEL transmembrane domain containing 6	54918	1.11215	64	0	0	+	-	-	-	-	-	-	-	-	-	-	-	-	-	-	chemotaxis	cytokine activity
DMXL2	Dmx-like 2	23312	1.10872	156	0	0	+	-	-	-	-	-	-	-	-	-	-	-	-	-	-	biological_process	Rab GTPase binding
NDN	necdin homolog (mouse)	4692	1.10742	270	0	0	+	-	-	-	-	-	+	+	+	-	-	-	-	-	-	regulation of growth, negative regulation of cell proliferation, regulation of cell growth, regulation of transcription, DNA-dependent, nerve growth factor receptor signaling pathway, cellular calcium ion homeostasis, glial cell migration, neuron migration, axonal fasciculation, axonogenesis <more data available...>	protein binding, DNA binding, protein C-terminus binding, receptor binding, gamma-tubulin binding, protein homodimerization activity
HN1	hematological and neurological expressed 1	51155	1.10614	155	0	0	+	-	-	+	-	-	-	-	-	-	-	-	-	-	-	biological_process	molecular_function
PPP1R16A	protein phosphatase 1, regulatory (inhibitor) subunit 16A	84988	-1.09951	934	0	0	+	-	-	-	-	-	-	-	-	-	-	-	-	-	-		protein binding
C9orf23	chromosome 9 open reading frame 23	138716	-1.09919	546	0	0	-	-	-	-	-	-	-	-	-	-	-	-	-	-	-		nucleic acid binding
FTL	ferritin, light polypeptide	2512	1.09506	108	0	1	+	-	+	+	-	-	-	-	-	+	-	-	-	-	-	cellular iron ion homeostasis, iron ion transport	molecular_function, binding, metal ion binding, transition metal ion binding, iron ion binding, ferric iron binding, identical protein binding, oxidoreductase activity
PFKFB1	6-phosphofructo-2-kinase/fructose-2,6-biphosphatase 1	5207	-1.09281	231	1	2	+	-	-	-	-	-	-	-	+	-	-	-	-	-	+	metabolic process, positive regulation of glucokinase activity, protein kinase cascade, gluconeogenesis, glycolysis, fructose metabolic process, fructose 2,6-bisphosphate metabolic process, carbohydrate phosphorylation, organ regeneration, response to glucagon stimulus <more data available...>	catalytic activity, nucleotide binding, fructose-6-phosphate binding, ATP binding, identical protein binding, kinase binding, hydrolase activity, transferase activity, fructose-2,6-bisphosphate 2-phosphatase activity, kinase activity <more data available...>
SEPP1	selenoprotein P, plasma, 1	6414	1.09007	346	2	2	+	-	+	+	-	-	-	-	-	+	-	-	-	-	+	growth, selenium metabolic process, post-embryonic development, brain development, sexual reproduction, locomotory behavior, response to oxidative stress, response to selenium ion	selenium binding
CA2	carbonic anhydrase II	760	-1.08831	268	3	1	+	-	+	+	-	-	+	-	-	+	-	-	-	-	-	positive regulation of cellular pH reduction, positive regulation of osteoclast differentiation, positive regulation of bone resorption, regulation of bone resorption, regulation of cellular pH, osteoclast differentiation, one-carbon compound metabolic process, odontogenesis of dentine-containing tooth, morphogenesis of an epithelium, kidney development <more data available...>	protein binding, metal ion binding, zinc ion binding, lyase activity, carbonate dehydratase activity
RAP2B	RAP2B, member of RAS oncogene family	5912	1.08727	266	0	0	+	-	-	-	-	-	-	-	-	-	-	-	-	-	-	signal transduction, small GTPase mediated signal transduction	nucleotide binding, GTP binding, protein domain specific binding
CHCHD10	coiled-coil-helix-coiled-coil-helix domain containing 10	400916	-1.08255	209	0	0	-	-	-	-	-	-	-	-	-	-	-	-	-	-	-
LAMA4	laminin, alpha 4	3910	1.08176	339	0	0	+	-	-	+	-	-	-	-	-	-	-	+	+	-	-	cell adhesion, regulation of cell adhesion, regulation of cell migration, regulation of embryonic development, brown fat cell differentiation, blood vessel development	protein binding, receptor binding, extracellular matrix structural constituent
CSF1R	colony stimulating factor 1 receptor	1436	1.08094	110	11	1	+	-	+	+	+	+	-	-	+	+	-	+	-	-	+	positive regulation of osteoclast differentiation, signal transduction, transmembrane receptor protein tyrosine kinase signaling pathway, cell proliferation, protein amino acid phosphorylation, multicellular organismal development, skeletal muscle tissue development	molecular_function, protein binding, nucleotide binding, ATP binding, cytokine binding, protein homodimerization activity, transferase activity, kinase activity, protein kinase activity, protein tyrosine kinase activity <more data available...>
TGFBR2	transforming growth factor, beta receptor II (70/80kDa)	7048	1.07834	120	5	3	+	-	+	+	+	+	-	-	-	+	-	+	-	-	+	patterning of blood vessels, trachea formation, negative regulation of cell proliferation, negative regulation of cardiac muscle cell proliferation, positive regulation of NK T cell differentiation, positive regulation of mesenchymal cell proliferation, positive regulation of smooth muscle cell proliferation, positive regulation of skeletal muscle regeneration, positive regulation of T cell toler…	protein binding, nucleotide binding, glycosaminoglycan binding, metal ion binding, manganese ion binding, magnesium ion binding, ATP binding, SMAD binding, transforming growth factor beta binding, mitogen-activated protein kinase kinase kinase binding <more data available...>
GRN	granulin	2896	1.07556	115	2	0	+	-	+	+	+	-	-	-	-	+	-	+	-	-	-	positive regulation of epithelial cell proliferation, signal transduction, embryo implantation, blastocyst hatching	growth factor activity, cytokine activity
OPTN	optineurin	10133	-1.07388	174	1	0	+	-	-	+	-	-	-	-	-	-	-	+	-	-	-	signal transduction, cell death, Golgi organization, cellular protein localization, Golgi to plasma membrane protein transport, protein targeting to Golgi	protein binding, protein C-terminus binding
PLAGL1	pleiomorphic adenoma gene-like 1	5325	1.07223	211	2	0	+	-	+	-	-	-	-	-	-	+	-	-	-	-	-	induction of apoptosis, positive regulation of transcription from RNA polymerase II promoter, regulation of transcription, DNA-dependent, cell cycle arrest, transcription	protein binding, metal ion binding, zinc ion binding, DNA binding
PGM1	phosphoglucomutase 1	5236	-1.07212	175	0	0	+	-	+	-	-	-	-	-	+	+	-	-	-	-	-	cellular calcium ion homeostasis, glucose metabolic process, carbohydrate metabolic process, response to radiation	molecular_function, metal ion binding, magnesium ion binding, isomerase activity, intramolecular transferase activity, phosphotransferases, phosphoglucomutase activity
SLC19A2	solute carrier family 19 (thiamine transporter), member 2	10560	-1.07097	835	0	0	+	-	-	-	-	-	-	-	-	-	-	-	-	-	-	biological_process, G-protein coupled receptor protein signaling pathway, thiamin and derivative metabolic process, transport, thiamin transport, sensory perception of sound	molecular_function, folic acid binding, folic acid transporter activity, thiamin transmembrane transporter activity, reduced folate carrier activity
TIMP2	TIMP metallopeptidase inhibitor 2	7077	1.06951	225	13	2	+	+	+	+	+	+	+	-	-	+	+	+	-	+	-	negative regulation of cell proliferation, negative regulation of Ras protein signal transduction, negative regulation of mitotic cell cycle, negative regulation of proteolysis, positive regulation of MAPKKK cascade, positive regulation of neuron differentiation, regulation of MAPKKK cascade, regulation of Rap protein signal transduction, regulation of neuron differentiation, positive regulation …	protein binding, integrin binding, enzyme activator activity, enzyme inhibitor activity, metalloendopeptidase inhibitor activity
GKAP1	G kinase anchoring protein 1	80318	-1.06908	392	0	0	+	-	-	-	-	-	-	-	-	-	-	-	-	-	-	signal transduction, G-protein signaling, coupled to cGMP nucleotide second messenger	protein binding
LRRC2	leucine rich repeat containing 2	79442	-1.06133	275	0	0	+	-	-	-	-	-	-	-	-	-	-	-	-	-	-		protein binding
ACTG1	actin, gamma 1	71	1.05809	141	2	1	+	-	-	+	-	-	-	-	-	-	-	-	-	-	-	sarcomere organization, cell motion, sensory perception of sound, response to calcium ion	molecular_function, protein binding, nucleotide binding, ATP binding, identical protein binding, structural constituent of cytoskeleton
XRCC4	X-ray repair complementing defective repair in Chinese hamster cells 4	7518	1.05345	422	0	0	+	-	-	-	-	-	-	-	-	-	-	-	-	-	-	negative regulation of neuron apoptosis, positive regulation of neurogenesis, positive regulation of fibroblast proliferation, positive regulation of ligase activity, isotype switching, T cell differentiation in the thymus, pro-B cell differentiation, DNA repair, DNA recombination, DNA ligation <more data available...>	protein binding, DNA binding, protein C-terminus binding, ligase activity
WBP5	WW domain binding protein 5	51186	1.05299	172	0	0	+	-	-	-	-	-	-	-	-	-	-	-	-	-	-	biological_process	protein binding, WW domain binding
RORC	RAR-related orphan receptor C	6097	-1.05146	476	2	0	+	-	-	+	+	-	-	-	+	-	-	-	-	-	-	regulation of transcription, DNA-dependent, T cell differentiation in the thymus, alpha-beta T cell differentiation, cell differentiation, transcription, protein amino acid phosphorylation, lymph node development, mucosal-associated lymphoid tissue development	metal ion binding, zinc ion binding, DNA binding, sequence-specific DNA binding, transcription factor activity, receptor activity, ligand-dependent nuclear receptor activity, steroid hormone receptor activity
PABPC1	poly(A) binding protein, cytoplasmic 1	26986	1.05053	177	0	0	+	-	-	-	-	-	-	-	-	-	-	-	-	-	-	mRNA stabilization, mRNA processing, mRNA polyadenylation, RNA splicing	nucleic acid binding, nucleotide binding, RNA binding, mRNA binding, poly(A) binding, translation activator activity, protein C-terminus binding
TMOD4	tropomodulin 4 (muscle)	29765	-1.04748	241	0	0	-	-	-	-	-	-	-	+	-	-	-	-	-	-	-	muscle contraction	actin binding, tropomyosin binding
LMO1	LIM domain only 1 (rhombotin 1)	4004	-1.04546	496	0	0	+	-	-	-	-	-	-	-	-	-	-	-	-	-	-	regulation of transcription, DNA-dependent, cell proliferation, transcription, multicellular organismal development	metal ion binding, zinc ion binding, transcription factor activity
FAM46A	family with sequence similarity 46, member A	55603	1.04458	313	0	0	+	-	-	-	-	-	-	-	-	-	-	-	-	-	-
DHRS7C	dehydrogenase/reductase (SDR family) member 7C	201140	-1.04411	794	0	0	-	-	-	-	-	-	-	-	-	-	-	-	-	-	-
CD302	CD302 molecule	9936	1.04289	184	0	0	+	-	-	-	-	-	-	-	-	-	-	-	-	-	-		binding, sugar binding
PPP1R3C	protein phosphatase 1, regulatory (inhibitor) subunit 3C	5507	-1.04068	882	0	0	+	-	-	-	-	-	-	-	+	-	-	-	-	-	-	regulation of glycogen biosynthetic process, regulation of glycogen catabolic process, protein targeting, glycogen biosynthetic process, glycogen metabolic process, carbohydrate metabolic process	protein binding, enzyme binding, phosphoprotein phosphatase activity, protein serine-threonine phosphatase activity
C6orf136	chromosome 6 open reading frame 136	221545	-1.03888	344	0	0	-	-	-	-	-	-	-	-	-	-	-	-	-	-	-
PHKG1	phosphorylase kinase, gamma 1 (muscle)	5260	-1.03666	1067	0	0	-	-	-	-	-	-	-	-	-	-	-	-	-	-	-	glycogen biosynthetic process, glycogen metabolic process, protein amino acid phosphorylation, carbohydrate metabolic process	nucleotide binding, ATP binding, calmodulin binding, enzyme binding, transferase activity, kinase activity, protein kinase activity, protein serine-threonine kinase activity, phosphorylase kinase activity
PDE4D	phosphodiesterase 4D, cAMP-specific	5144	-1.03566	281	2	0	+	-	+	+	+	-	-	+	+	+	+	-	-	-	-	signal transduction, regulation of G-protein coupled receptor protein signaling pathway, cAMP catabolic process, smooth muscle contraction, memory	catalytic activity, metal ion binding, hydrolase activity, cyclic-nucleotide phosphodiesterase activity, 3',5'-cyclic-nucleotide phosphodiesterase activity, 3',5'-cyclic-AMP phosphodiesterase activity
NRAP	nebulin-related anchoring protein	4892	-1.03535	1284	0	0	+	-	-	-	-	-	-	+	-	-	-	-	-	-	-	biological_process, actin cytoskeleton organization	protein binding, metal ion binding, zinc ion binding, actin binding, vinculin binding, muscle alpha-actinin binding
SLC25A12	solute carrier family 25 (mitochondrial carrier, Aralar), member 12	8604	-1.03516	464	0	0	+	-	-	+	-	-	-	-	+	-	-	-	-	-	-	malate-aspartate shuttle, transport, aspartate transport, L-glutamate transport, response to calcium ion	binding, transporter activity, protein binding, calcium ion binding, L-aspartate transmembrane transporter activity, L-glutamate transmembrane transporter activity
RNF123	ring finger protein 123	63891	-1.0351	90	0	0	+	-	-	-	-	-	-	-	-	-	-	-	-	-	-	biological_process, modification-dependent protein catabolic process	molecular_function, protein binding, metal ion binding, zinc ion binding, ligase activity
PLXDC1	plexin domain containing 1	57125	1.03404	335	0	0	+	-	-	+	-	-	-	-	-	-	-	-	-	-	-	angiogenesis	molecular_function
ZEB2	zinc finger E-box binding homeobox 2	9839	1.03062	280	0	0	+	-	-	-	-	-	-	-	-	-	-	-	-	-	-	biological_process, neural tube closure, negative regulation of transcription, positive regulation of Wnt receptor signaling pathway, positive regulation of JUN kinase activity, regulation of transcription, DNA-dependent, neural crest cell migration, cell proliferation in forebrain, transcription, hippocampus development <more data available...>	molecular_function, transcription regulator activity, nucleic acid binding, metal ion binding, zinc ion binding, DNA binding, sequence-specific DNA binding, transcription factor activity, SMAD binding, phosphatase regulator activity <more data available...>
CKAP4	cytoskeleton-associated protein 4	10970	1.02594	213	0	0	+	-	-	-	-	-	-	-	-	-	-	-	-	-	-	biological_process	protein binding
IMPA2	inositol(myo)-1(or 4)-monophosphatase 2	3613	-1.02041	237	0	0	+	-	-	-	-	-	-	-	-	-	-	-	-	-	-	signal transduction, inositol metabolic process, phosphate metabolic process	metal ion binding, lithium ion binding, magnesium ion binding, hydrolase activity, inositol or phosphatidylinositol phosphatase activity, inositol-1(or 4)-monophosphatase activity
PXDN	peroxidasin homolog (Drosophila)	7837	1.01602	142	0	0	+	-	-	+	-	-	-	-	-	-	-	-	-	-	-	hydrogen peroxide catabolic process, immune response, oxidation reduction, response to oxidative stress	peroxidase activity, protein binding, metal ion binding, calcium ion binding, iron ion binding, heme binding, interleukin-1 receptor antagonist activity, oxidoreductase activity
ACADM	acyl-CoA dehydrogenase, C-4 to C-12 straight chain	34	-1.01275	637	0	4	+	-	+	-	+	-	-	-	+	+	-	-	-	-	+	metabolic process, cardiac muscle cell differentiation, organic acid metabolic process, carnitine metabolic process, fatty acid beta-oxidation, fatty acid metabolic process, post-embryonic development, heart development, liver development, oxidation reduction <more data available...>	electron carrier activity, FAD binding, oxidoreductase activity, isomerase activity, oxidoreductase activity, acting on the CH-CH group of donors, acyl-CoA dehydrogenase activity
TCEA3	transcription elongation factor A (SII), 3	6920	-1.01269	226	0	0	-	-	-	-	-	-	-	-	-	-	-	-	-	-	-	regulation of transcription, regulation of transcription, DNA-dependent, regulation of transcription from RNA polymerase II promoter, transcription, RNA elongation	transcription regulator activity, protein binding, nucleic acid binding, metal ion binding, zinc ion binding, DNA binding, translation elongation factor activity, transcription elongation regulator activity, RNA polymerase II transcription factor activity
HCLS1	hematopoietic cell-specific Lyn substrate 1	3059	1.0115	340	0	0	+	-	-	-	-	-	-	-	-	-	-	-	-	-	-	positive regulation of cell proliferation, positive regulation of tyrosine phosphorylation of STAT protein, regulation of transcription, DNA-dependent, intracellular signaling cascade, erythrocyte differentiation, response to hormone stimulus	protein binding, transcription factor activity, SH3 domain binding
NCF4	neutrophil cytosolic factor 4, 40kDa	4689	1.00927	254	0	0	+	-	+	+	-	-	-	-	+	+	-	-	-	-	-	cell communication, immune response, oxidation reduction	protein binding, phosphoinositide binding, protein dimerization activity
MKNK2	MAP kinase interacting serine/threonine kinase 2	2872	-1.00893	688	0	0	+	-	-	-	-	-	-	-	-	-	-	-	-	-	-	regulation of translation, cell surface receptor linked signal transduction, protein kinase cascade, protein amino acid phosphorylation, response to stress	protein binding, nucleotide binding, metal ion binding, zinc ion binding, magnesium ion binding, ATP binding, transferase activity, kinase activity, protein kinase activity, protein serine-threonine kinase activity
ABCB4	ATP-binding cassette, sub-family B (MDR/TAP), member 4	5244	-1.00747	330	1	0	+	-	+	+	-	+	-	-	-	+	-	-	-	-	-	transport, lipid metabolic process, response to drug, response to glucocorticoid stimulus	protein binding, nucleotide binding, ATP binding, hydrolase activity, ATPase activity, coupled to transmembrane movement of substances, xenobiotic-transporting ATPase activity, nucleoside-triphosphatase activity, ATPase activity
IGFBP7	insulin-like growth factor binding protein 7	3490	1.00518	244	3	0	+	-	+	+	-	-	-	-	-	+	-	+	-	-	+	cell adhesion, negative regulation of cell proliferation, regulation of cell growth, regulation of steroid biosynthetic process, cellular response to hormone stimulus, embryo implantation, response to heat, response to cortisol stimulus, response to retinoic acid, response to organic cyclic substance	molecular_function, growth factor binding, insulin-like growth factor binding
SH3BGRL	SH3 domain binding glutamic acid-rich protein like	6451	1.00253	173	0	0	+	-	-	-	-	-	-	-	-	-	-	-	-	-	-	biological_process	molecular_function, SH3-SH2 adaptor activity, SH3 domain binding
OLFML2A	olfactomedin-like 2A	169611	0.997245	360	0	0	+	-	-	+	-	-	-	-	-	-	-	-	-	-	-	extracellular matrix organization	extracellular matrix binding, protein homodimerization activity
TRIM63	tripartite motif-containing 63	84676	-0.996579	465	3	3	+	+	-	-	-	-	-	+	+	-	-	-	-	-	+	signal transduction, modification-dependent protein catabolic process, proteasomal ubiquitin-dependent protein catabolic process, muscle contraction	protein binding, metal ion binding, zinc ion binding, titin binding, ligase activity, ubiquitin-protein ligase activity, signal transducer activity
MVP	major vault protein	9961	0.996507	98	2	0	+	-	-	-	-	-	-	-	-	-	-	-	-	-	-	intracellular protein transmembrane transport, protein transport, mRNA transport, response to drug	protein binding
PPP1R3A	protein phosphatase 1, regulatory (inhibitor) subunit 3A	5506	-0.995712	659	0	0	+	-	-	-	-	-	-	-	+	-	-	-	-	-	-	biological_process, glycogen metabolic process, carbohydrate metabolic process	molecular_function, protein serine-threonine phosphatase activity
ACTR3	ARP3 actin-related protein 3 homolog (yeast)	10096	0.989548	222	0	0	+	-	+	-	-	-	-	-	-	+	-	-	-	-	-	positive regulation of lamellipodium assembly, positive regulation of filopodium assembly, regulation of actin filament polymerization, positive regulation of actin filament polymerization, positive regulation of neuron differentiation, positive regulation of dendrite morphogenesis, regulation of myosin II filament assembly or disassembly, cell motion, response to antibiotic, response to protein …	protein binding, nucleotide binding, ATP binding, actin binding
CXCR4	chemokine (C-X-C motif) receptor 4	7852	0.985874	368	16	0	+	-	+	+	+	+	+	+	-	+	-	+	-	-	+	patterning of blood vessels, signal transduction, regulation of programmed cell death, regulation of cell migration, activation of MAPK activity, G-protein coupled receptor protein signaling pathway, regulation of calcium ion transport, regulation of chemotaxis, elevation of cytosolic calcium ion concentration, T cell proliferation <more data available...>	protein binding, C-X-C chemokine receptor activity, C-C chemokine receptor activity, actin binding, myosin light chain binding, signal transducer activity, receptor activity, coreceptor activity, G-protein coupled receptor activity
SEC24D	SEC24 family, member D (S. cerevisiae)	9871	0.984475	168	0	0	+	-	-	-	-	-	-	-	-	-	-	-	-	-	-	vesicle-mediated transport, membrane organization, intracellular protein transport, ER to Golgi vesicle-mediated transport, transport, protein transport	molecular_function, protein binding, zinc ion binding
VDAC1	voltage-dependent anion channel 1	7416	-0.981904	117	0	0	+	-	-	-	-	-	-	-	+	-	-	-	-	-	-	synaptic transmission, nerve-nerve synaptic transmission, apoptosis, mitochondrial calcium ion transport, transport, ion transport, anion transport, interspecies interaction between organisms, behavioral fear response, learning	protein binding, nucleotide binding, anion channel activity, voltage-gated anion channel activity
TUBB3	tubulin, beta 3	10381	0.980015	153	2	0	+	-	-	-	-	-	-	-	-	-	-	-	-	-	-	spindle assembly, protein polymerization, microtubule-based process, mitosis, neuron differentiation, microtubule-based movement	structural molecule activity, protein binding, nucleotide binding, GTP binding, MHC class I protein binding, GTPase activity, structural constituent of cytoskeleton
SAR1B	SAR1 homolog B (S. cerevisiae)	51128	-0.972225	830	0	0	+	-	-	-	-	-	-	-	-	-	-	-	-	-	-	biological_process, vesicle-mediated transport, membrane organization, intracellular protein transport, ER to Golgi vesicle-mediated transport, transport, protein transport	molecular_function, nucleotide binding, metal ion binding, magnesium ion binding, GTP binding
PYGM	phosphorylase, glycogen, muscle	5837	-0.967301	103	0	0	+	-	-	-	-	-	-	-	+	-	-	-	-	-	-	cellular calcium ion homeostasis, glycogen metabolic process, glycogen catabolic process, carbohydrate metabolic process, response to organic substance, response to cAMP, response to hypoxia	catalytic activity, protein binding, nucleotide binding, drug binding, sugar binding, pyridoxal phosphate binding, AMP binding, protein homodimerization activity, transferase activity, transferase activity, transferring glycosyl groups <more data available...>
ERBB4	v-erb-a erythroblastic leukemia viral oncogene homolog 4 (avian)	2066	-0.966568	613	1	0	+	-	+	+	-	-	-	-	+	+	-	+	+	-	-	positive regulation of anti-apoptosis, positive regulation of synaptic transmission, GABAergic, positive regulation of cell migration, positive regulation of epithelial cell proliferation, positive regulation of glucose import, signal transduction, transmembrane receptor protein tyrosine kinase signaling pathway, surfactant homeostasis, cell proliferation, synapse maturation <more data available.…	protein binding, nucleotide binding, ATP binding, protein heterodimerization activity, transferase activity, kinase activity, protein kinase activity, protein tyrosine kinase activity, transmembrane receptor protein tyrosine kinase activity, receptor activity
ARPC5	actin related protein 2/3 complex, subunit 5, 16kDa	10092	0.96245	74	0	0	+	-	-	-	-	-	-	-	-	-	-	-	-	-	-	regulation of actin filament polymerization, cell motion, actin cytoskeleton organization	protein binding, actin binding, structural constituent of cytoskeleton
SULF1	sulfatase 1	23213	0.96024	403	1	0	+	-	-	+	-	-	-	-	-	-	-	+	-	-	-	metabolic process, apoptosis, sulfur metabolic process, heparan sulfate proteoglycan metabolic process	catalytic activity, metal ion binding, calcium ion binding, hydrolase activity, sulfuric ester hydrolase activity, alkyl sulfatase activity, arylsulfatase activity, N-acetylglucosamine-6-sulfatase activity
TBC1D4	TBC1 domain family, member 4	9882	-0.95917	203	0	0	+	-	-	+	-	-	-	-	+	-	-	-	-	-	-	regulation of Rab GTPase activity	GTPase activator activity, Rab GTPase activator activity
TRIP10	thyroid hormone receptor interactor 10	9322	-0.956052	122	0	0	+	-	-	-	-	-	-	-	+	-	-	-	-	-	-	signal transduction, actin cytoskeleton organization, endocytosis, hyperosmotic salinity response	protein binding, lipid binding, identical protein binding
IFFO1	intermediate filament family orphan 1	25900	0.952234	69	0	0	+	-	-	-	-	-	-	-	-	-	-	-	-	-	-
DTNA	dystrobrevin, alpha	1837	-0.948022	723	0	0	+	-	-	-	-	-	-	+	-	-	-	-	-	+	-	signal transduction, neuromuscular synaptic transmission, striated muscle contraction	protein binding, metal ion binding, calcium ion binding, zinc ion binding
TPSB2	tryptase beta 2 (gene/pseudogene)	64499	0.94624	379	0	0	-	-	-	-	-	-	-	-	-	-	-	-	-	-	-	proteolysis, inflammatory response	protein binding, heparin binding, hydrolase activity, peptidase activity, serine-type peptidase activity, serine-type endopeptidase activity
ALDH2	aldehyde dehydrogenase 2 family (mitochondrial)	217	-0.942503	316	0	1	+	-	-	-	-	+	-	-	+	-	-	-	-	-	-	metabolic process, cellular alcohol metabolic process, cellular response to hormone stimulus, liver development, oxidation reduction, carbohydrate metabolic process, response to progesterone stimulus, response to testosterone stimulus, response to nicotine, response to hyperoxia	molecular_function, electron carrier activity, identical protein binding, oxidoreductase activity, aldehyde dehydrogenase (NAD) activity, aldehyde dehydrogenase [NAD(P)+] activity
PRKCQ	protein kinase C, theta	5588	-0.940849	212	1	0	+	-	-	+	+	-	-	-	-	+	-	-	-	-	-	positive regulation of stress fiber formation, positive regulation of filopodium assembly, positive regulation of T cell activation, positive regulation of T cell proliferation, positive regulation of interleukin-2 biosynthetic process, positive regulation of NF-kappaB import into nucleus, positive regulation of protein secretion, regulation of cell growth, regulation of G2-M transition of mitoti…	protein binding, nucleotide binding, metal ion binding, zinc ion binding, magnesium ion binding, diacylglycerol binding, ATP binding, transferase activity, kinase activity, protein kinase activity <more data available...>
CAMK2G	calcium/calmodulin-dependent protein kinase II gamma	818	-0.938662	202	1	0	+	-	-	+	-	-	-	+	+	-	-	-	-	-	-	regulation of long-term neuronal synaptic plasticity, insulin secretion, G1-S transition of mitotic cell cycle, protein amino acid phosphorylation, protein amino acid autophosphorylation, calcium ion transport, response to oxidative stress, response to hypoxia	nucleotide binding, ATP binding, calmodulin binding, transferase activity, calcium-dependent protein serine-threonine phosphatase activity, kinase activity, protein kinase activity, protein serine-threonine kinase activity, calmodulin-dependent protein kinase activity
PLN	phospholamban	5350	-0.936698	456	0	0	+	-	-	-	-	-	-	+	-	-	-	-	+	+	-	negative regulation of heart contraction, regulation of calcium ion transport, regulation of the force of heart contraction, cellular calcium ion homeostasis, cardiac muscle tissue development, blood circulation	calcium channel regulator activity, protein binding, ATPase inhibitor activity
GLUL	glutamate-ammonia ligase	2752	-0.92404	728	3	1	+	-	+	+	-	+	-	-	-	+	-	-	-	-	+	glutamine biosynthetic process, nitrogen compound metabolic process, response to glucose stimulus	catalytic activity, ligase activity, glutamate-ammonia ligase activity
PPT1	palmitoyl-protein thioesterase 1	5538	0.923888	193	0	0	+	-	-	+	-	-	+	-	-	-	-	-	-	-	-	response to stimulus, negative regulation of cell growth, negative regulation of neuron apoptosis, positive regulation of pinocytosis, positive regulation of receptor-mediated endocytosis, regulation of synaptic plasticity, regulation of synapse structure and activity, lysosomal lumen acidification, neurotransmitter secretion, regulation of phospholipase A2 activity <more data available...>	hydrolase activity, palmitoyl-(protein) hydrolase activity, palmitoyl-CoA hydrolase activity
LPPR4	lipid phosphate phosphatase-related protein type 4	9890	0.923842	171	0	0	+	-	-	-	-	-	-	-	-	-	-	-	-	-	-	axonogenesis, phospholipid dephosphorylation	catalytic activity, hydrolase activity, lipid phosphatase activity, phosphatidate phosphatase activity
TNFAIP8	tumor necrosis factor, alpha-induced protein 8	25816	0.923464	284	1	0	+	-	-	-	-	-	-	-	-	-	-	-	-	-	-	negative regulation of anti-apoptosis, apoptosis	protein binding, caspase inhibitor activity
AMPD1	adenosine monophosphate deaminase 1	270	-0.920719	370	1	2	+	+	+	-	-	-	-	+	-	+	-	-	-	+	-	purine base metabolic process, nucleotide metabolic process, purine ribonucleoside monophosphate biosynthetic process, response to organic substance	protein binding, hydrolase activity, deaminase activity, AMP deaminase activity, hydrolase activity, acting on carbon-nitrogen (but not peptide) bonds, in cyclic amidines
WLS	wntless homolog (Drosophila)	79971	0.917545	286	0	0	+	-	-	+	-	-	-	-	-	-	-		-	-	-
P4HA2	prolyl 4-hydroxylase, alpha polypeptide II	8974	0.913328	163	0	0	+	-	-	-	-	-	-	-	-	-	-	-	-	-	-	peptidyl-proline hydroxylation to 4-hydroxy-L-proline, oxidation reduction, protein metabolic process	electron carrier activity, binding, protein binding, metal ion binding, iron ion binding, L-ascorbic acid binding, oxidoreductase activity, oxidoreductase activity, acting on single donors with incorporation of molecular oxygen, incorporation of two atoms of oxygen, oxidoreductase activity, acting on paired donors, with incorporation or reduction of molecular oxygen, 2-oxoglutarate as one donor, …
DUSP13	dual specificity phosphatase 13	51207	-0.910332	718	0	0	+	-	-	-	-	-	-	+	-	-	-	-	-	-	-	meiosis, protein amino acid dephosphorylation, dephosphorylation, spermatogenesis	hydrolase activity, phosphatase activity, phosphoprotein phosphatase activity, protein tyrosine phosphatase activity, protein tyrosine-serine-threonine phosphatase activity
BTG3	BTG family, member 3	10950	0.906397	372	0	0	+	-	-	-	-	-	-	-	-	-	-	-	-	-	-	negative regulation of cell proliferation, negative regulation of mitotic cell cycle, response to oxidative stress	protein binding
MRPL27	mitochondrial ribosomal protein L27	51264	-0.904779	570	0	0	-	-	-	-	-	-	-	-	-	-	-	-	-	-	-	translation	structural constituent of ribosome
JAM2	junctional adhesion molecule 2	58494	0.903505	137	1	0	+	-	-	-	+	-	-	-	-	-	-	-	-	-	-	cell-cell adhesion
KCNS3	potassium voltage-gated channel, delayed-rectifier, subfamily S, member 3	3790	-0.902696	604	1	0	-	-	-	-	-	-	-	-	-	-	-	-	-	-	-	transport, ion transport, potassium ion transport	potassium channel regulator activity, protein binding, potassium ion binding, ion channel activity, potassium channel activity, voltage-gated potassium channel activity, delayed rectifier potassium channel activity, voltage-gated ion channel activity
ACO2	aconitase 2, mitochondrial	50	-0.902647	812	0	0	+	-	-	+	-	-	-	-	+	-	-	-	-	-	-	metabolic process, generation of precursor metabolites and energy, tricarboxylic acid cycle, citrate metabolic process	metal ion binding, iron ion binding, iron-sulfur cluster binding, 4 iron, 4 sulfur cluster binding, lyase activity, aconitate hydratase activity
FABP7	fatty acid binding protein 7, brain	2173	-0.902447	1335	0	0	+	-	+	-	-	-	-	-	-	+	-	-	-	-	-	negative regulation of cell proliferation, prepulse inhibition, epithelial cell proliferation, cell proliferation in forebrain, neurogenesis, nervous system development, transport, startle response	binding, transporter activity, lipid binding, fatty acid binding
LASP1	LIM and SH3 protein 1	3927	0.901861	322	0	0	+	-	-	+	-	-	-	-	-	-	-	-	-	-	-	cortical cytoskeleton organization, transport, ion transport	protein binding, metal ion binding, zinc ion binding, SH3-SH2 adaptor activity, actin binding, actin filament binding, ion transmembrane transporter activity
CABC1	chaperone, ABC1 activity of bc1 complex homolog (S. pombe)	56997	-0.901216	188	0	0	+	-	-	-	-	-	-	-	+	-	-	-	-	-	-	cell death	nucleotide binding, ATP binding, transferase activity, kinase activity
MRPS15	mitochondrial ribosomal protein S15	64960	-0.899733	614	0	0	-	-	-	-	-	-	-	-	-	-	-	-	-	-	-	translation	structural constituent of ribosome
SHC1	SHC (Src homology 2 domain containing) transforming protein 1	6464	0.899204	223	1	0	+	-	+	-	+	-	-	-	+	+	-	+	-	-	-	angiogenesis, cell-cell adhesion, regulation of growth, positive regulation of cell proliferation, positive regulation of mitosis, positive regulation of smooth muscle cell proliferation, positive regulation of DNA replication, positive regulation of vasoconstriction, regulation of epidermal growth factor receptor activity, activation of MAPK activity <more data available...>	protein binding, phospholipid binding, transmembrane receptor protein tyrosine kinase adaptor protein activity, protein complex binding, phosphoprotein binding, phosphotyrosine binding, insulin receptor binding, insulin-like growth factor receptor binding, epidermal growth factor receptor binding
EEF1A1	eukaryotic translation elongation factor 1 alpha 1	1915	0.898518	287	2	0	+	-	-	+	-	-	-	-	-	-	-	-	-	-	-	translational elongation	protein binding, nucleotide binding, translation elongation factor activity, GTP binding, GTPase activity
SLCO2B1	solute carrier organic anion transporter family, member 2B1	11309	0.897944	318	1	0	+	-	+	-	-	-	-	-	-	+	-	-	-	-	+	transport, ion transport, organic anion transport	transporter activity, organic anion transmembrane transporter activity, sodium-independent organic anion transmembrane transporter activity
EIF4A1	eukaryotic translation initiation factor 4A1	1973	0.891856	373	0	0	+	-	-	-	-	-	-	-	-	-	-	-	-	-	-	translation	protein binding, nucleic acid binding, nucleotide binding, RNA binding, mRNA binding, RNA cap binding, translation initiation factor activity, ATP binding, hydrolase activity, helicase activity <more data available...>
USP25	ubiquitin specific peptidase 25	29761	-0.888464	277	0	0	+	-	-	-	-	-	-	-	-	-	-	-	-	-	-	modification-dependent protein catabolic process, ubiquitin-dependent protein catabolic process, protein modification process, proteolysis	hydrolase activity, peptidase activity, ubiquitin thiolesterase activity, cysteine-type peptidase activity, ubiquitin-specific protease activity
ACTB	actin, beta	60	0.88565	199	3	1	+	-	+	+	-	-	-	-	-	+	-	-	-	-	-	cell motion, axonogenesis, sensory perception of sound	protein binding, nucleotide binding, ATP binding, nitric-oxide synthase binding, protein kinase binding, structural constituent of cytoskeleton
DCXR	dicarbonyl/L-xylulose reductase	51181	-0.882919	577	0	0	+	-	-	+	-	-	-	-	+	-	-	-	-	-	-	metabolic process, glucose metabolic process, D-xylose metabolic process, xylulose metabolic process, NADP metabolic process, oxidation reduction, carbohydrate metabolic process	binding, catalytic activity, protein binding, oxidoreductase activity, oxidoreductase activity, acting on CH-OH group of donors, L-xylulose reductase activity
DHCR24	24-dehydrocholesterol reductase	1718	-0.881106	704	0	0	+	-	-	+	-	-	-	-	-	-	-	-	-	-	-	negative regulation of cell proliferation, anti-apoptosis, negative regulation of caspase activity, neuroprotection, Ras protein signal transduction, cell cycle arrest, apoptosis, membrane organization, sterol metabolic process, sterol biosynthetic process <more data available...>	catalytic activity, peptide antigen binding, FAD binding, enzyme binding, oxidoreductase activity, oxidoreductase activity, acting on the CH-CH group of donors, NAD or NADP as acceptor, delta24-sterol reductase activity
ANXA2P2	annexin A2 pseudogene 2	304	0.875021	130	0	0	+	-	-	-	-	-	-	-	-	-	-	-	-	-	-	angiogenesis, fibrinolysis, collagen fibril organization	calcium ion binding, calcium-dependent phospholipid binding, phosphatidylinositol-4,5-bisphosphate binding, cytoskeletal protein binding, phospholipase inhibitor activity
GAMT	guanidinoacetate N-methyltransferase	2593	-0.873609	351	0	0	-	-	-	-	-	-	-	-	-	-	-	-	-	-	-	regulation of multicellular organism growth, S-adenosylhomocysteine metabolic process, S-adenosylmethionine metabolic process, creatine biosynthetic process, organ morphogenesis, muscle contraction, spermatogenesis	protein homodimerization activity, transferase activity, methyltransferase activity, S-adenosylmethionine-dependent methyltransferase activity, guanidinoacetate N-methyltransferase activity
TXNDC5	thioredoxin domain containing 5 (endoplasmic reticulum)	81567	0.873596	147	0	0	+	-	-	-	-	-	-	-	-	-	-	-	-	-	-	anti-apoptosis, cell redox homeostasis	isomerase activity
ASB8	ankyrin repeat and SOCS box-containing 8	140461	-0.863631	179	0	0	+	-	-	-	-	-	-	-	-	-	-	-	-	-	-	intracellular signaling cascade, modification-dependent protein catabolic process
DBN1	drebrin 1	1627	0.863303	250	0	0	+	-	-	-	-	-	-	-	-	-	-	-	-	-	-	regulation of neuronal synaptic plasticity, regulation of dendrite development, actin filament organization, cell differentiation, multicellular organismal development, nervous system development	profilin binding, actin binding
GPD1	glycerol-3-phosphate dehydrogenase 1 (soluble)	2819	-0.861118	989	2	1	+	-	+	-	-	-	-	-	+	+	-	-	-	-	+	metabolic process, gluconeogenesis, glycerol-3-phosphate catabolic process, glycerol-3-phosphate metabolic process, glycerolipid metabolic process, NADH metabolic process, NADH oxidation, oxidation reduction, carbohydrate metabolic process	binding, catalytic activity, coenzyme binding, NAD or NADH binding, protein homodimerization activity, oxidoreductase activity, oxidoreductase activity, acting on CH-OH group of donors, glycerol-3-phosphate dehydrogenase activity, oxidoreductase activity, acting on the CH-OH group of donors, NAD or NADP as acceptor, glycerol-3-phosphate dehydrogenase (NAD+) activity
SEPT8	septin 8	23176	0.859197	410	0	0	-	-	-	-	-	-	-	-	-	-	-	-	-	-	-	cell cycle	protein binding, nucleotide binding, GTP binding
TFPI	tissue factor pathway inhibitor (lipoprotein-associated coagulation inhibitor)	7035	0.857385	426	4	0	+	-	+	+	+	-	-	-	-	+	-	+	-	-	-	blood coagulation, blood coagulation, extrinsic pathway	peptidase inhibitor activity, endopeptidase inhibitor activity, serine-type endopeptidase inhibitor activity
STUB1	STIP1 homology and U-box containing protein 1	10273	-0.85718	816	0	0	+	-	-	-	-	-	-	-	-	-	-	-	-	-	-	positive regulation of proteasomal ubiquitin-dependent protein catabolic process, positive regulation of protein ubiquitination, regulation of glucocorticoid metabolic process, ubiquitin-dependent SMAD protein catabolic process, modification-dependent protein catabolic process, protein folding, protein ubiquitination, protein polyubiquitination, protein maturation	binding, SMAD binding, protein binding, bridging, Hsp70 protein binding, Hsp90 protein binding, protein homodimerization activity, TPR domain binding, ligase activity, ubiquitin-protein ligase activity, ubiquitin-ubiquitin ligase activity
TMED3	transmembrane emp24 protein transport domain containing 3	23423	0.857031	259	0	0	-	-	-	-	-	-	-	-	-	-	-	-	-	-	-	transport, protein transport
PIP4K2A	phosphatidylinositol-5-phosphate 4-kinase, type II, alpha	5305	0.856922	295	0	0	+	-	-	-	-	-	-	-	-	-	-	-	-	-	-	phosphatidylinositol metabolic process, phosphorylation	nucleotide binding, ATP binding, transferase activity, kinase activity, phosphatidylinositol phosphate kinase activity, 1-phosphatidylinositol-4-phosphate 5-kinase activity, 1-phosphatidylinositol-5-phosphate 4-kinase activity
ATP1A2	ATPase, Na+/K+ transporting, alpha 2 polypeptide	477	-0.855334	243	0	0	+	-	+	-	-	-	-	+	-	+	-	-	-	-	-	locomotion, metabolic process, negative regulation of heart contraction, negative regulation of striated muscle contraction, regulation of respiratory gaseous exchange by neurological process, regulation of muscle contraction, regulation of vasoconstriction, regulation of the force of heart contraction, regulation of smooth muscle contraction, regulation of striated muscle contraction <more data …	catalytic activity, protein binding, nucleotide binding, metal ion binding, potassium ion binding, sodium ion binding, magnesium ion binding, ATP binding, hydrolase activity, hydrolase activity, acting on acid anhydrides, catalyzing transmembrane movement of substances <more data available...>
MRC2	mannose receptor, C type 2	9902	0.837666	169	2	0	+	-	-	-	-	+	-	-	-	-	-	+	-	-	-	endocytosis	binding, sugar binding, calcium ion binding, collagen binding, receptor activity
MYBPC2	myosin binding protein C, fast type	4606	-0.834057	893	0	0	+	-	-	-	-	-	-	+	-	-	-	-	-	+	-	cell adhesion, muscle contraction, striated muscle contraction	protein binding, actin binding, structural constituent of cytoskeleton, structural constituent of muscle
CFL1	cofilin 1 (non-muscle)	1072	0.832675	345	0	0	+	-	+	+	-	-	-	-	-	+	-	+	-	-	-	neural fold formation, anti-apoptosis, positive regulation of actin filament depolymerization, Rho protein signal transduction, negative regulation of cell size, cell motion, actin filament organization, cytokinesis, neural crest cell migration, cell projection organization <more data available...>	protein binding, actin binding
ENSA	endosulfine alpha	2029	-0.830605	620	0	0	+	-	-	+	-	-	-	-	-	-	-	-	-	-	-	regulation of insulin secretion, transport, response to nutrient, response to glucose stimulus	potassium channel regulator activity, ion channel inhibitor activity, potassium channel inhibitor activity, receptor binding
NDUFS7	NADH dehydrogenase (ubiquinone) Fe-S protein 7, 20kDa (NADH-coenzyme Q reductase)	374291	-0.830592	837	0	0	+	-	-	-	-	-	-	-	+	-	-	-	-	-	-	biological_process, mitochondrial respiratory chain complex I assembly, electron transport chain, mitochondrial electron transport, NADH to ubiquinone, transport, oxidation reduction	molecular_function, protein binding, quinone binding, metal ion binding, iron ion binding, iron-sulfur cluster binding, 4 iron, 4 sulfur cluster binding, oxidoreductase activity, oxidoreductase activity, acting on NADH or NADPH, NADH dehydrogenase activity <more data available...>
SUCLG2	succinate-CoA ligase, GDP-forming, beta subunit	8801	-0.826426	474	0	0	-	-	-	-	-	-	-	-	+	-	-	-	-	-	-	metabolic process, tricarboxylic acid cycle, succinyl-CoA metabolic process	catalytic activity, ATP binding, ligase activity, succinate-CoA ligase (GDP-forming) activity, succinate-semialdehyde dehydrogenase activity
MAN2A2	mannosidase, alpha, class 2A, member 2	4122	-0.826406	640	0	0	-	-	-	-	-	-	-	-	-	-	-	-	-	-	-	metabolic process, mannose metabolic process, carbohydrate metabolic process	carbohydrate binding, metal ion binding, zinc ion binding, alpha-mannosidase activity, mannosyl-oligosaccharide 1,3-1,6-alpha-mannosidase activity
ENO3	enolase 3 (beta, muscle)	2027	-0.825394	580	0	0	+	+	+	-	-	-	-	+	+	+	-	-	-	-	-	glycolysis, aging, skeletal muscle regeneration, response to drug	metal ion binding, magnesium ion binding, protein homodimerization activity, protein heterodimerization activity, lyase activity, phosphopyruvate hydratase activity
FYN	FYN oncogene related to SRC, FGR, YES	2534	0.825333	262	1	1	+	-	+	+	+	-	-	-	-	+	-	-	-	-	-	T cell receptor signaling pathway, regulation of cell shape, cell surface receptor linked signal transduction, ionotropic glutamate receptor signaling pathway, protein kinase cascade, myelination, activated T cell proliferation, neuron migration, peptidyl-tyrosine phosphorylation, protein amino acid phosphorylation <more data available...>	protein binding, nucleotide binding, metal ion binding, manganese ion binding, ATP binding, glycoprotein binding, identical protein binding, tubulin binding, transferase activity, kinase activity <more data available...>
NDUFB11	NADH dehydrogenase (ubiquinone) 1 beta subcomplex, 11, 17.3kDa	54539	-0.824858	601	0	0	+	-	-	-	-	-	-	-	-	-	-	-	-	-	-	electron transport chain, transport
SGSH	N-sulfoglucosamine sulfohydrolase	6448	0.824778	220	0	0	+	-	+	+	-	-	-	-	-	+	-	-	-	-	-	metabolic process, proteoglycan metabolic process, glycosaminoglycan metabolic process, heparan sulfate proteoglycan metabolic process	protein binding, calcium ion binding, hydrolase activity, N-sulfoglucosamine sulfohydrolase activity, sulfuric ester hydrolase activity
CAP2	CAP, adenylate cyclase-associated protein, 2 (yeast)	10486	-0.818991	311	0	0	+	-	-	-	-	-	-	-	-	-	-	-	-	-	-	signal transduction, activation of adenylate cyclase activity, establishment or maintenance of cell polarity, cytoskeleton organization	binding, actin binding
DUSP26	dual specificity phosphatase 26 (putative)	78986	-0.817527	408	0	0	+	-	-	-	-	-	-	-	-	-	-	-	-	-	-	protein amino acid dephosphorylation, dephosphorylation	hydrolase activity, phosphatase activity, phosphoprotein phosphatase activity, protein tyrosine phosphatase activity, protein tyrosine-serine-threonine phosphatase activity
PRKCDBP	protein kinase C, delta binding protein	112464	0.817284	215	0	0	+	-	-	-	-	-	-	-	-	-	-	-	-	-	-	negative regulation of cell cycle, regulation of cell growth, cell cycle	protein kinase C binding
CCNG1	cyclin G1	900	-0.816657	1017	1	0	+	-	-	-	-	-	-	-	-	-	-	-	-	-	-	regulation of cyclin-dependent protein kinase activity, cell growth, cell cycle, cell division, mitosis
ANKRD23	ankyrin repeat domain 23	200539	-0.813704	338	0	0	+	-	-	-	-	-	-	+	-	-	-	-	-	-	-	fatty acid metabolic process	molecular_function
TSPAN13	tetraspanin 13	27075	0.813311	306	0	0	+	-	-	-	-	-	-	-	-	-	-	-	-	-	-
WBP4	WW domain binding protein 4 (formin binding protein 21)	11193	-0.810799	297	0	0	+	-	-	-	-	-	-	-	-	-	-	-	-	-	-	mRNA processing, RNA splicing	protein binding, nucleic acid binding, metal ion binding, zinc ion binding
FAM55C	family with sequence similarity 55, member C	91775	-0.806998	911	0	0	-	-	-	-	-	-	-	-	-	-	-	-	-	-	-
GOT1	glutamic-oxaloacetic transaminase 1, soluble (aspartate aminotransferase 1)	2805	-0.806631	785	0	1	+	+	+	-	-	-	-	-	+	+	-	-	-	-	+	fatty acid homeostasis, glycerol biosynthetic process, amino acid metabolic process, aspartate biosynthetic process, aspartate catabolic process, glutamate catabolic process to 2-oxoglutarate, glutamate catabolic process to aspartate, aspartate metabolic process, dicarboxylic acid metabolic process, oxaloacetate metabolic process <more data available...>	catalytic activity, carboxylic acid binding, pyridoxal phosphate binding, transferase activity, phosphatidylserine decarboxylase activity, transferase activity, transferring nitrogenous groups, transaminase activity, L-aspartate:2-oxoglutarate aminotransferase activity
DCUN1D2	DCN1, defective in cullin neddylation 1, domain containing 2 (S. cerevisiae)	55208	-0.80255	201	0	0	+	-	-	-	-	-	-	-	-	-	-	-	-	-	-	modification-dependent protein catabolic process
OLFML3	olfactomedin-like 3	56944	0.800489	232	0	0	+	-	-	+	-	-	-	-	-	-	-	-	-	-	-	multicellular organismal development
POLR2I	polymerase (RNA) II (DNA directed) polypeptide I, 14.5kDa	5438	-0.79895	452	0	0	+	-	-	-	-	-	-	-	-	-	-	-	-	-	-	transcription initiation from RNA polymerase II promoter, regulation of transcription, transcription, RNA elongation from RNA polymerase II promoter, nuclear mRNA splicing, via spliceosome	transcription regulator activity, nucleic acid binding, metal ion binding, zinc ion binding, DNA binding, DNA-directed RNA polymerase activity
USP13	ubiquitin specific peptidase 13 (isopeptidase T-3)	8975	-0.794769	653	0	0	+	-	-	-	-	-	-	-	-	-	-	-	-	-	-	modification-dependent protein catabolic process, ubiquitin-dependent protein catabolic process	metal ion binding, zinc ion binding, hydrolase activity, peptidase activity, ubiquitin thiolesterase activity, cysteine-type peptidase activity, cysteine-type endopeptidase activity, ubiquitin-specific protease activity
IPO7	importin 7	10527	-0.794106	293	0	0	-	-	-	-	-	-	-	-	-	-	-	-	-	-	-	protein import into nucleus, docking, signal transduction, intracellular protein transport, protein import into nucleus, transport, protein transport, interspecies interaction between organisms	binding, transporter activity, protein binding, histone binding, Ran GTPase binding, small GTPase regulator activity, protein transporter activity
MITF	microphthalmia-associated transcription factor	4286	-0.794089	713	5	0	+	-	-	-	-	-	-	-	-	-	+	-	-	-	-	biological_process, pigmentation, negative regulation of apoptosis, positive regulation of transcription, DNA-dependent, positive regulation of transcription from RNA polymerase II promoter, regulation of cell proliferation, regulation of apoptosis, regulation of osteoclast differentiation, regulation of transcription, regulation of transcription, DNA-dependent <more data available...>	molecular_function, transcription regulator activity, chromatin binding, DNA binding, sequence-specific DNA binding, transcription factor activity, RNA polymerase II transcription factor activity, enhancer binding, transcription activator activity
MXRA7	matrix-remodelling associated 7	439921	0.78951	358	0	0	+	-	-	-	-	-	-	-	-	-	-	-	-	-	-
OSBPL11	oxysterol binding protein-like 11	114885	-0.789103	1053	0	0	+	-	-	-	-	-	-	-	-	-	-	-	-	-	-	steroid metabolic process, transport, lipid transport
MRPL14	mitochondrial ribosomal protein L14	64928	-0.780494	995	0	0	-	-	-	-	-	-	-	-	-	-	-	-	-	-	-	translation	structural constituent of ribosome
GYG1	glycogenin 1	2992	-0.780219	701	0	0	-	-	-	-	-	-	-	-	+	-	-	-	-	-	-	glycogen biosynthetic process	protein binding, glucose binding, transferase activity, transferase activity, transferring glycosyl groups, glycogenin glucosyltransferase activity
CTDSPL	CTD (carboxy-terminal domain, RNA polymerase II, polypeptide A) small phosphatase-like	10217	0.77848	317	0	0	+	-	-	-	-	-	-	-	-	-	-	-	-	-	-	biological_process	molecular_function, hydrolase activity, phosphatase activity, phosphoprotein phosphatase activity
TSPO	translocator protein (18kDa)	706	0.777205	354	0	0	+	-	+	+	+	-	-	+	+	+	-	-	-	-	-	regulation of cholesterol transport, cell proliferation, apoptosis, protein targeting to mitochondrion, steroid metabolic process, heme biosynthetic process, ion transport, anion transport	cholesterol binding, benzodiazepine receptor activity, receptor activity
SDCBP	syndecan binding protein (syntenin)	6386	0.776014	425	0	0	+	-	-	+	-	-	-	-	-	-	-	-	-	-	-	substrate-bound cell migration, cell extension, intracellular signaling cascade, Ras protein signal transduction, actin cytoskeleton organization, synaptic transmission, protein targeting to membrane	protein binding, cytoskeletal adaptor activity, protein N-terminus binding, neurexin binding, syndecan binding, protein heterodimerization activity, interleukin-5 receptor binding
TMEM110	transmembrane protein 110	375346	-0.775754	1080	0	0	-	-	-	-	-	-	-	-	-	-	-	-	-	-	-	biological_process	molecular_function
PHKB	phosphorylase kinase, beta	5257	-0.774645	823	0	0	+	-	-	-	-	-	-	-	-	-	-	-	-	-	-	generation of precursor metabolites and energy, glycogen metabolic process, carbohydrate metabolic process	catalytic activity, calmodulin binding, transferase activity, kinase activity, phosphorylase kinase activity
SNTA1	syntrophin, alpha 1 (dystrophin-associated protein A1, 59kDa, acidic component)	6640	-0.77079	363	0	0	+	-	-	-	-	-	+	+	-	-	-	-	-	-	-	neuromuscular junction development, muscle contraction	protein binding, calcium ion binding, calmodulin binding, actin binding, PDZ domain binding
PPM1F	protein phosphatase, Mg2+/Mn2+ dependent, 1F	9647	0.770258	437	0	0	+	-	-	-	-	-	-	-	-	-	-	-	-	-	-	apoptosis, protein amino acid dephosphorylation	catalytic activity, metal ion binding, manganese ion binding, magnesium ion binding, hydrolase activity, phosphoprotein phosphatase activity, protein serine-threonine phosphatase activity
CEBPB	CCAAT/enhancer binding protein (C/EBP), beta	1051	-0.770092	747	8	6	+	-	+	+	+	+	+	-	+	+	-	-	-	-	+	anti-apoptosis, induction of apoptosis, positive regulation of transcription, positive regulation of transcription from RNA polymerase II promoter, regulation of interleukin-6 biosynthetic process, regulation of transcription, DNA-dependent, neuron differentiation, fat cell differentiation, transcription, embryonic placenta development <more data available...>	protein binding, DNA binding, sequence-specific DNA binding, transcription factor activity, RNA polymerase II transcription factor activity, enhancer binding, protein dimerization activity, protein homodimerization activity, protein heterodimerization activity, transcription activator activity
PFKM	phosphofructokinase, muscle	5213	-0.768893	477	0	0	+	-	-	+	-	-	-	-	+	-	-	-	-	-	-	protein oligomerization, protein homotetramerization, positive regulation of insulin secretion, muscle maintenance, cellular glucose homeostasis, glucose homeostasis, glycolysis, fructose 1,6-bisphosphate metabolic process, fructose 6-phosphate metabolic process, glycogen metabolic process	catalytic activity, nucleotide binding, sugar binding, fructose-6-phosphate binding, metal ion binding, magnesium ion binding, AMP binding, ATP binding, protein C-terminus binding, identical protein binding <more data available...>
SGCA	sarcoglycan, alpha (50kDa dystrophin-associated glycoprotein)	6442	-0.760758	1188	0	2	+	+	-	-	-	-	-	+	-	-	-	-	-	-	-	biological_process, membrane organization, muscle organ development, muscle contraction	molecular_function, protein binding, calcium ion binding
COX6A2	cytochrome c oxidase subunit VIa polypeptide 2	1339	-0.760675	586	0	0	+	-	-	-	-	-	-	-	+	-	-	-	-	-	-	generation of precursor metabolites and energy	cytochrome-c oxidase activity
ATP2A1	ATPase, Ca++ transporting, cardiac muscle, fast twitch 1	487	-0.760493	970	0	1	+	-	-	-	-	-	-	+	-	-	-	-	-	-	-	metabolic process, positive regulation of fast-twitch skeletal muscle fiber contraction, regulation of muscle contraction, regulation of striated muscle contraction, ATP biosynthetic process, transport, ion transport, cation transport, calcium ion transport	catalytic activity, protein binding, nucleotide binding, metal ion binding, calcium ion binding, magnesium ion binding, ATP binding, hydrolase activity, hydrolase activity, acting on acid anhydrides, catalyzing transmembrane movement of substances, ATPase activity, coupled to transmembrane movement of ions, phosphorylative mechanism <more data available...>
PARVB	parvin, beta	29780	-0.760321	609	0	0	+	-	-	-	-	-	-	+	-	-	-	-	-	-	-	cell adhesion	protein binding, actin binding
HPN	hepsin	3249	-0.757911	679	0	0	+	-	-	+	-	-	-	-	-	-	-	-	-	-	+	cell growth, proteolysis	catalytic activity, hydrolase activity, peptidase activity, serine-type peptidase activity, serine-type endopeptidase activity, scavenger receptor activity
PTTG1IP	pituitary tumor-transforming 1 interacting protein	754	0.754518	342	1	0	+	-	-	-	-	-	-	-	-	-	-	-	-	-	-	protein import into nucleus	molecular_function
SAMM50	sorting and assembly machinery component 50 homolog (S. cerevisiae)	25813	-0.751826	525	0	0	+	-	-	+	-	-	-	-	-	-	-	-	-	-	-	biological_process, mitochondrial outer membrane translocase complex assembly	molecular_function
PPIA	peptidylprolyl isomerase A (cyclophilin A)	5478	0.751751	315	0	0	+	-	+	+	+	-	-	-	-	+	-	-	-	-	-	regulation of viral genome replication, protein folding, provirus integration, interspecies interaction between organisms, initiation of viral infection	virion binding, peptide binding, unfolded protein binding, isomerase activity, peptidyl-prolyl cis-trans isomerase activity
EGLN1	egl nine homolog 1 (C. elegans)	54583	-0.749842	428	2	0	+	-	-	-	-	-	-	+	-	-	-	-	+	-	-	negative regulation of transcription factor activity, oxygen homeostasis, embryonic placenta development, heart development, oxidation reduction, protein metabolic process, response to hypoxia	protein binding, metal ion binding, zinc ion binding, iron ion binding, L-ascorbic acid binding, oxidoreductase activity, oxidoreductase activity, acting on paired donors, with incorporation or reduction of molecular oxygen, oxidoreductase activity, acting on single donors with incorporation of molecular oxygen, incorporation of two atoms of oxygen, peptidyl-proline dioxygenase activity
VEZF1	vascular endothelial zinc finger 1	7716	-0.748952	528	0	0	+	-	-	-	-	-	-	-	-	-	-	+	-	-	-	angiogenesis, regulation of transcription from RNA polymerase II promoter, endothelial cell development, transcription, cellular defense response	nucleic acid binding, metal ion binding, zinc ion binding, DNA binding, specific RNA polymerase II transcription factor activity
SIVA1	SIVA1, apoptosis-inducing factor	10572	-0.748503	787	0	0	+	-	-	-	-	-	-	-	-	-	-	-	-	-	-	positive regulation of apoptosis, induction of apoptosis, apoptosis, interspecies interaction between organisms	protein binding, metal ion binding, zinc ion binding, tumor necrosis factor receptor binding, CD27 receptor binding, viral receptor activity
PGAM1	phosphoglycerate mutase 1 (brain)	5223	0.74708	186	0	0	+	-	-	-	-	-	-	-	-	-	-	-	-	-	-	metabolic process, regulation of pentose-phosphate shunt, regulation of glycolysis, glycolysis, respiratory burst	catalytic activity, protein kinase binding, hydrolase activity, isomerase activity, 2,3-bisphospho-D-glycerate 2-phosphohydrolase activity, intramolecular transferase activity, phosphotransferases, phosphoglycerate mutase activity, bisphosphoglycerate mutase activity
SESN1	sestrin 1	27244	-0.744062	709	1	0	+	-	-	-	-	-	-	-	-	-	-	-	-	-	-	negative regulation of cell proliferation, cell cycle arrest, response to DNA damage stimulus
UBE2G1	ubiquitin-conjugating enzyme E2G 1 (UBC7 homolog, yeast)	7326	-0.736441	646	0	0	-	-	-	-	-	-	-	-	-	-	-	-	-	-	-	regulation of protein metabolic process, modification-dependent protein catabolic process, ubiquitin-dependent protein catabolic process, post-translational protein modification, protein ubiquitination	ligase activity, small conjugating protein ligase activity, ubiquitin-protein ligase activity
PHYH	phytanoyl-CoA 2-hydroxylase	5264	-0.73643	590	0	0	+	-	-	-	-	-	-	-	-	-	-	-	-	-	-	response to stimulus, fatty acid alpha-oxidation, nervous system development, oxidation reduction, lipid metabolic process, visual perception, sensory perception of sound	electron carrier activity, catalytic activity, protein binding, metal ion binding, iron ion binding, L-ascorbic acid binding, oxidoreductase activity, phytanoyl-CoA dioxygenase activity, oxidoreductase activity, acting on single donors with incorporation of molecular oxygen, incorporation of two atoms of oxygen
C11orf67	chromosome 11 open reading frame 67	28971	-0.7333	607	0	0	-	-	-	-	-	-	-	-	-	-	-	-	-	-	-
FAF1	Fas (TNFRSF6) associated factor 1	11124	-0.730387	448	0	0	-	-	-	-	-	-	-	-	-	-	-	-	-	-	-	positive regulation of protein complex assembly, regulation of cell adhesion, cytoplasmic sequestering of NF-kappaB, positive regulation of apoptosis, regulation of protein catabolic process, cell death, apoptosis, proteasomal ubiquitin-dependent protein catabolic process	protein binding, heat shock protein binding, protein domain specific binding, protein kinase binding, NF-kappaB binding
DCAF6	DDB1 and CUL4 associated factor 6	55827	-0.719729	252	0	0	NA	NA	NA	NA	-	-	-	-	-	-	-	-	-	-	-
MID1IP1	MID1 interacting protein 1 (gastrulation specific G12 homolog (zebrafish))	58526	-0.715834	743	0	0	-	-	-	-	-	-	-	-	-	-	-	-	-	-	-	negative regulation of microtubule depolymerization	protein binding, protein C-terminus binding
ACACB	acetyl-CoA carboxylase beta	32	-0.714823	1118	0	2	+	-	-	-	-	-	-	-	+	+	-	-	-	-	-	metabolic process, regulation of fatty acid oxidation, fatty acid biosynthetic process, acetyl-CoA metabolic process, response to drug, response to organic cyclic substance	nucleotide binding, metal ion binding, manganese ion binding, ATP binding, biotin binding, ligase activity, acetyl-CoA carboxylase activity, biotin carboxylase activity
EPM2A	epilepsy, progressive myoclonus type 2A, Lafora disease (laforin)	7957	-0.714518	451	0	0	+	-	-	-	-	-	-	-	+	-	-	-	-	-	-	glycogen metabolic process, protein amino acid dephosphorylation, dephosphorylation, nervous system development, carbohydrate metabolic process, behavior	catalytic activity, protein binding, carbohydrate binding, hydrolase activity, phosphatase activity, phosphoprotein phosphatase activity, protein tyrosine phosphatase activity, protein serine-threonine phosphatase activity, protein tyrosine-serine-threonine phosphatase activity
CCDC21	coiled-coil domain containing 21	64793	-0.714093	946	0	0	+	-	-	-	-	-	-	-	-	-	-	-	-	-	-
PLCL1	phospholipase C-like 1	5334	-0.714018	851	0	0	+	-	-	-	-	-	-	-	-	-	-	-	-	-	-	intracellular signaling cascade, lipid metabolic process	calcium ion binding, phosphoinositide phospholipase C activity, signal transducer activity
FHOD1	formin homology 2 domain containing 1	29109	-0.713449	582	0	0	-	-	-	-	-	-	-	-	-	-	-	-	-	-	-	cellular component organization, actin cytoskeleton organization	protein binding, actin binding
SATB1	SATB homeobox 1	6304	-0.713121	752	0	0	+	-	+	-	-	-	-	-	-	+	-	-	-	-	-	negative regulation of transcription from RNA polymerase II promoter, regulation of transcription, DNA-dependent, T cell activation, CD8-positive, alpha-beta T cell differentiation, CD4-positive, alpha beta T cell differentiation, activated T cell proliferation, establishment or maintenance of chromatin architecture, histone methylation, reflex	transcription regulator activity, DNA binding, sequence-specific DNA binding, transcription factor activity, double-stranded DNA binding, transcription repressor activity
PPP3CB	protein phosphatase 3, catalytic subunit, beta isozyme	5532	-0.70865	581	0	0	+	-	-	-	-	-	-	-	-	-	-	-	-	-	-	negative regulation of T cell mediated cytotoxicity, signal transduction, regulation of gene expression, muscle maintenance, T cell homeostasis, T cell differentiation, protein amino acid dephosphorylation, heart development, response to cytokine stimulus, response to amphetamine	protein binding, metal ion binding, calcium ion binding, zinc ion binding, iron ion binding, calmodulin binding, protein heterodimerization activity, hydrolase activity, phosphoprotein phosphatase activity, protein serine-threonine phosphatase activity <more data available...>
MYH14	myosin, heavy chain 14, non-muscle	79784	-0.704213	920	0	0	+	-	-	-	-	-	-	-	-	-	-	-	-	-	-	biological_process, regulation of cell shape, actin filament-based movement, sensory perception of sound	molecular_function, nucleotide binding, ATP binding, calmodulin binding, actin binding, actin filament binding, motor activity, actin-dependent ATPase activity, microfilament motor activity
ANXA3	annexin A3	306	-0.699497	922	0	0	+	-	+	+	-	-	+	-	-	+	-	-	-	-	-	signal transduction	calcium ion binding, calcium-dependent phospholipid binding, phospholipase inhibitor activity, phospholipase A2 inhibitor activity
TPP1	tripeptidyl peptidase I	1200	0.696227	260	0	0	+	-	-	+	-	-	-	-	-	-	-	-	-	-	-	bone resorption, lysosome organization, peptide catabolic process, nervous system development, protein catabolic process, proteolysis, lipid metabolic process, neuromuscular process controlling balance	protein binding, peptide binding, hydrolase activity, peptidase activity, endopeptidase activity, serine-type peptidase activity, serine-type endopeptidase activity, tripeptidyl-peptidase activity
PDK2	pyruvate dehydrogenase kinase, isozyme 2	5164	-0.691917	878	0	2	+	-	-	-	-	-	-	-	+	+	-	-	-	-	-	signal transduction, glucose metabolic process, peptidyl-histidine phosphorylation, protein amino acid phosphorylation, carbohydrate metabolic process	protein binding, ATP binding, transferase activity, kinase activity, pyruvate dehydrogenase (acetyl-transferring) kinase activity, protein histidine kinase activity, two-component sensor activity
AKTIP	AKT interacting protein	64400	-0.691648	960	0	0	+	-	-	-	-	-	-	-	-	-	-	-	-	-	-	positive regulation of protein amino acid phosphorylation, regulation of protein metabolic process, positive regulation of protein binding, apoptosis, modification-dependent protein catabolic process, post-translational protein modification	protein binding, small conjugating protein ligase activity
FLII	flightless I homolog (Drosophila)	2314	-0.690687	763	0	0	+	-	-	+	-	-	-	-	-	-	-	-	-	-	-	regulation of transcription, DNA-dependent, actin filament severing, actin cytoskeleton organization, transcription, multicellular organismal development, muscle contraction	protein binding, actin binding
SOS2	son of sevenless homolog 2 (Drosophila)	6655	-0.685338	1185	0	0	+	-	-	-	-	-	-	-	-	-	-	-	-	-	-	regulation of small GTPase mediated signal transduction, regulation of Rho protein signal transduction, intracellular signaling cascade, small GTPase mediated signal transduction	protein binding, DNA binding, guanyl-nucleotide exchange factor activity, Ras guanyl-nucleotide exchange factor activity, Rho guanyl-nucleotide exchange factor activity
BCL7A	B-cell CLL/lymphoma 7A	605	-0.683664	840	0	0	+	-	-	-	-	-	-	-	-	-	-	-	-	-	-	biological_process, negative regulation of transcription	molecular_function
FAM50B	family with sequence similarity 50, member B	26240	-0.682857	299	0	0	-	-	-	-	-	-	-	-	-	-	-	-	-	-	-
RPP14	ribonuclease P/MRP 14kDa subunit	11102	-0.680319	983	0	0	+	-	-	-	-	-	-	-	-	-	-	-	-	-	-	tRNA processing	RNA binding, identical protein binding, hydrolase activity, ribonuclease activity, ribonuclease P activity
NDUFB4	NADH dehydrogenase (ubiquinone) 1 beta subcomplex, 4, 15kDa	4710	-0.678472	531	0	0	+	-	-	-	-	-	-	-	+	-	-	-	-	-	-	electron transport chain, mitochondrial electron transport, NADH to ubiquinone, transport, response to oxidative stress	NADH dehydrogenase (ubiquinone) activity
CAPN3	calpain 3, (p94)	825	-0.674581	803	0	0	+	+	-	-	-	-	-	+	-	-	-	-	-	-	-	myofibril assembly, sarcomere organization, muscle organ development, proteolysis, response to drug, response to calcium ion	protein binding, calcium ion binding, hydrolase activity, peptidase activity, cysteine-type peptidase activity, cysteine-type endopeptidase activity, calcium-dependent cysteine-type endopeptidase activity, signal transducer activity
FIGF	c-fos induced growth factor (vascular endothelial growth factor D)	2277	-0.673608	991	1	0	+	-	+	+	+	-	-	-	-	+	-	+	-	-	-	angiogenesis, positive regulation of angiogenesis, positive regulation of cell proliferation, vascular endothelial growth factor receptor signaling pathway, cell proliferation, cell differentiation, multicellular organismal development	protein binding, protein homodimerization activity, vascular endothelial growth factor receptor binding, growth factor activity, platelet-derived growth factor receptor binding, vascular endothelial growth factor receptor 2 binding, vascular endothelial growth factor receptor 3 binding
PTPN3	protein tyrosine phosphatase, non-receptor type 3	5774	-0.669178	694	0	0	+	-	-	-	-	-	-	-	-	-	-	-	-	-	-	negative regulation of membrane protein ectodomain proteolysis, protein amino acid dephosphorylation	cytoskeletal protein binding, hydrolase activity, phosphatase activity, protein tyrosine phosphatase activity
CDC42SE1	CDC42 small effector 1	56882	0.667495	394	0	0	-	-	-	-	-	-	-	-	-	-	-	-	-	-	-	negative regulation of JNK cascade, signal transduction, regulation of cell shape, small GTPase mediated signal transduction, phagocytosis	molecular_function, protein binding, GTPase inhibitor activity
PARP4	poly (ADP-ribose) polymerase family, member 4	143	0.666569	348	0	0	+	-	+	-	-	-	-	-	-	+	-	-	-	-	-	telomere maintenance via telomerase, cell death, protein modification process, protein amino acid ADP-ribosylation, DNA repair, transport, response to drug, inflammatory response, response to DNA damage stimulus	protein binding, DNA binding, enzyme binding, transferase activity, transferring glycosyl groups, NAD+ ADP-ribosyltransferase activity
FXYD5	FXYD domain containing ion transport regulator 5	53827	0.661157	307	1	0	+	-	-	+	-	-	-	-	-	-	-	-	-	-	-	microvillus assembly, negative regulation of calcium-dependent cell-cell adhesion, transport, ion transport	cadherin binding, actin binding, ion channel activity
MDH2	malate dehydrogenase 2, NAD (mitochondrial)	4191	-0.660218	530	0	0	-	-	-	-	-	-	-	-	-	-	-	-	-	-	-	metabolic process, cellular carbohydrate metabolic process, glycolysis, tricarboxylic acid cycle, NADH metabolic process, malate metabolic process, oxidation reduction, carbohydrate metabolic process	binding, catalytic activity, protein binding, protein self-association, oxidoreductase activity, malate dehydrogenase activity, oxidoreductase activity, acting on the CH-OH group of donors, NAD or NADP as acceptor, L-malate dehydrogenase activity, malate dehydrogenase (NADP+) activity
ZNF672	zinc finger protein 672	79894	-0.656697	910	0	0	-	-	-	-	-	-	-	-	-	-	-	-	-	-	-	regulation of transcription, DNA-dependent, transcription	nucleic acid binding, metal ion binding, zinc ion binding, DNA binding
KPNA3	karyopherin alpha 3 (importin alpha 4)	3839	-0.655334	1000	0	0	-	-	-	-	-	-	-	-	-	-	-	-	-	-	-	protein complex assembly, intracellular protein transport, protein import into nucleus, NLS-bearing substrate import into nucleus, transport, protein transport	binding, protein binding, nuclear localization sequence binding, protein transporter activity
RPA1	replication protein A1, 70kDa	6117	-0.652552	880	0	0	+	-	-	-	-	-	-	-	-	-	-	-	-	-	-	positive regulation of cell proliferation, homeostasis of number of cells within a tissue, meiosis, chromosome organization, DNA replication, DNA-dependent DNA replication, nucleotide-excision repair, DNA damage removal, DNA repair, nucleotide-excision repair, DNA gap filling, DNA recombination <more data available...>	protein binding, nucleic acid binding, chromatin binding, metal ion binding, zinc ion binding, DNA binding, single-stranded DNA binding
C9orf16	chromosome 9 open reading frame 16	79095	0.648721	282	0	0	+	-	-	-	-	-	-	-	-	-	-	-	-	-	-	biological_process	molecular_function
WDR47	WD repeat domain 47	22911	-0.647426	879	0	0	+	-	-	-	-	-	-	-	-	-	-	-	-	-	-
TMEM50A	transmembrane protein 50A	23585	0.642702	395	0	0	+	-	-	-	-	-	-	-	-	-	-	-	-	-	-
KIAA0564	KIAA0564	23078	-0.639814	633	0	0	+	-	-	-	-	-	-	-	-	-	-	-	-	-	-		nucleotide binding, ATP binding, nucleoside-triphosphatase activity, ATPase activity
POLDIP2	polymerase (DNA-directed), delta interacting protein 2	26073	-0.639517	971	0	0	-	-	-	-	-	-	-	-	-	-	-	-	-	-	-		protein binding, bridging
C1orf43	chromosome 1 open reading frame 43	25912	-0.639308	655	0	0	NA	NA	NA	NA	-	-	-	-	-	-	-	-	-	-	-
VPS13A	vacuolar protein sorting 13 homolog A (S. cerevisiae)	23230	-0.635053	815	0	0	+	-	-	-	-	-	-	-	-	-	-	-	-	-	-	biological_process, Golgi to endosome transport, nervous system development, transport, protein transport, protein localization, social behavior, locomotory behavior	molecular_function, binding, transporter activity, protein binding
HOXA10	homeobox A10	3206	-0.628091	1217	0	0	+	-	+	-	-	-	-	-	-	+	-	-	-	-	-	regulation of transcription, regulation of transcription, DNA-dependent, transcription, multicellular organismal development, embryonic limb morphogenesis, skeletal system development, anterior-posterior pattern formation, proximal-distal pattern formation, spermatogenesis	transcription regulator activity, protein binding, DNA binding, sequence-specific DNA binding, transcription factor activity
IDE	insulin-degrading enzyme	3416	-0.626497	938	1	1	+	-	+	+	-	+	-	-	+	+	-	-	-	-	-	protein heterooligomerization, protein homotetramerization, negative regulation of proteolysis, signal transduction, hormone catabolic process, peptide catabolic process, cellular protein catabolic process, proteolysis involved in cellular protein catabolic process, beta-amyloid metabolic process, sex differentiation <more data available...>	catalytic activity, peptide hormone binding, insulin binding, metal ion binding, zinc ion binding, beta-endorphin binding, ATP binding, protein homodimerization activity, hydrolase activity, peptidase activity <more data available...>
CLTCL1	clathrin, heavy chain-like 1	8218	-0.621523	1008	0	1	+	-	+	-	-	-	-	-	-	+	-	-	-	-	-	vesicle-mediated transport, receptor-mediated endocytosis, intracellular protein transport, anatomical structure morphogenesis	structural molecule activity, protein binding, signal transducer activity
CANX	calnexin	821	0.621286	430	1	0	+	-	-	+	-	-	-	-	-	-	-	-	-	-	-	protein secretion, protein folding	protein binding, sugar binding, calcium ion binding, unfolded protein binding
CLIP4	CAP-GLY domain containing linker protein family, member 4	79745	-0.619488	1204	0	0	-	-	-	-	-	-	-	-	-	-	-	-	-	-	-
EIF1	eukaryotic translation initiation factor 1	10209	-0.610487	380	0	0	-	-	-	-	-	-	-	-	-	-	-	-	-	-	-	regulation of translational initiation, translational initiation, translation, response to stress	translation initiation factor activity
PBX1	pre-B-cell leukemia homeobox 1	5087	-0.602951	641	0	0	+	-	+	-	-	-	-	-	-	+	-	+	-	-	-	biological_process, negative regulation of neuron differentiation, positive regulation of cell proliferation, positive regulation of transcription from RNA polymerase II promoter, regulation of cell proliferation, regulation of transcription, regulation of transcription, DNA-dependent, regulation of ossification, C21-steroid hormone biosynthetic process, cell differentiation <more data available.…	molecular_function, transcription regulator activity, protein binding, DNA binding, sequence-specific DNA binding, transcription factor activity, protein heterodimerization activity
SH3BGR	SH3 domain binding glutamic acid-rich protein	6450	-0.60284	1140	0	0	+	-	-	-	-	-	-	-	-	-	-	-	-	-	-	biological_process, protein complex assembly	molecular_function, SH3-SH2 adaptor activity, SH3 domain binding
CBX7	chromobox homolog 7	23492	-0.60128	669	0	0	+	-	-	-	-	-	-	-	-	-	-	-	-	-	-	regulation of transcription, DNA-dependent, chromatin assembly or disassembly, chromatin modification, transcription	protein binding, chromatin binding
ADSL	adenylosuccinate lyase	158	-0.586661	789	0	0	+	-	-	-	-	-	-	-	-	-	-	-	-	-	-	protein tetramerization, aerobic respiration, purine nucleotide metabolic process, AMP biosynthetic process, purine nucleotide biosynthetic process, purine ribonucleotide biosynthetic process, response to nutrient, response to hypoxia	catalytic activity, lyase activity, N6-(1,2-dicarboxyethyl)AMP AMP-lyase (fumarate-forming) activity
PPP6C	protein phosphatase 6, catalytic subunit	5537	-0.58186	1103	0	0	+	-	-	-	-	-	-	-	-	-	-	-	-	-	-	cell cycle, G1-S transition of mitotic cell cycle, protein amino acid dephosphorylation	protein binding, metal ion binding, iron ion binding, manganese ion binding, hydrolase activity, phosphoprotein phosphatase activity, protein serine-threonine phosphatase activity
SYPL1	synaptophysin-like 1	6856	-0.578556	1032	0	0	-	-	-	-	-	-	-	-	-	-	-	-	-	-	-	synaptic transmission, transport	transporter activity
C20orf111	chromosome 20 open reading frame 111	51526	-0.570061	738	0	0	+	-	-	-	-	-	-	-	-	-	-	-	-	-	-
SLC25A4	solute carrier family 25 (mitochondrial carrier; adenine nucleotide translocator), member 4	291	-0.568165	719	1	0	+	+	+	+	-	-	-	-	+	+	-	-	+	+	-	glutamate uptake during transmission of nerve impulse, mitochondrial genome maintenance, generation of precursor metabolites and energy, transport, ADP transport, ATP transport, interspecies interaction between organisms	binding, transporter activity, protein binding, adenine transmembrane transporter activity, adenine nucleotide transmembrane transporter activity, ATP:ADP antiporter activity
HSF2	heat shock transcription factor 2	3298	-0.564083	943	0	0	+	-	-	-	-	-	-	-	-	-	-	-	-	-	-	regulation of transcription, regulation of transcription, DNA-dependent, transcription, transcription from RNA polymerase II promoter, spermatogenesis, response to stress	DNA binding, sequence-specific DNA binding, transcription factor activity, protein homodimerization activity, transcription coactivator activity
NDUFS3	NADH dehydrogenase (ubiquinone) Fe-S protein 3, 30kDa (NADH-coenzyme Q reductase)	4722	-0.563968	1114	0	0	+	-	-	-	-	-	-	-	-	-	-	-	-	-	-	biological_process, negative regulation of cell growth, induction of apoptosis, oxygen and reactive oxygen species metabolic process, electron transport chain, mitochondrial electron transport, NADH to ubiquinone, transport, oxidation reduction	molecular_function, electron carrier activity, protein binding, oxidoreductase activity, oxidoreductase activity, acting on NADH or NADPH, NADH dehydrogenase activity, NADH dehydrogenase (ubiquinone) activity
HSPA9	heat shock 70kDa protein 9 (mortalin)	3313	-0.562716	1011	0	0	+	-	+	+	+	-	-	-	-	+	-	-	-	-	-	anti-apoptosis, protein export from nucleus, protein folding, response to stress	protein binding, nucleotide binding, ATP binding, unfolded protein binding
CYC1	cytochrome c-1	1537	-0.55665	974	0	0	+	-	-	-	-	-	-	-	+	-	-	-	-	-	-	electron transport chain, transport, response to glucagon stimulus	molecular_function, electron carrier activity, metal ion binding, iron ion binding, heme binding, electron transporter, transferring electrons from CoQH2-cytochrome c reductase complex and cytochrome c oxidase complex activity
ATP1B1	ATPase, Na+/K+ transporting, beta 1 polypeptide	481	-0.550798	1194	0	0	+	-	-	-	-	-	-	-	-	-	-	-	-	-	+	ATP biosynthetic process, transport, ion transport, metal ion transport, potassium ion transport, sodium ion transport, response to hypoxia	protein binding, potassium ion binding, sodium ion binding, sodium:potassium-exchanging ATPase activity
ST13	suppression of tumorigenicity 13 (colon carcinoma) (Hsp70 interacting protein)	6767	-0.533246	1156	0	0	+	-	-	-	-	-	-	-	-	-	-	-	-	-	-	protein folding, chaperone cofactor-dependent protein refolding	binding, protein complex binding, identical protein binding, protein domain specific binding, protein binding, bridging, Hsp70 protein binding
PTCD3	Pentatricopeptide repeat domain 3	55037	-0.523279	1033	0	0	+	-	-	-	-	-	-	-	-	-	-	-	-	-	-		protein binding
OGFOD1	2-oxoglutarate and iron-dependent oxygenase domain containing 1	55239	-0.519919	800	0	0	-	-	-	-	-	-	-	-	-	-	-	-	-	-	-	oxidation reduction, protein metabolic process	metal ion binding, iron ion binding, L-ascorbic acid binding, oxidoreductase activity, oxidoreductase activity, acting on single donors with incorporation of molecular oxygen, incorporation of two atoms of oxygen, oxidoreductase activity, acting on paired donors, with incorporation or reduction of molecular oxygen, 2-oxoglutarate as one donor, and incorporation of one atom each of oxygen into bot…
MRPL48	mitochondrial ribosomal protein L48	51642	-0.463707	749	0	0	+	-	-	-	-	-	-	-	-	-	-	-	-	-	-	translation	structural constituent of ribosome
EIF4A2	eukaryotic translation initiation factor 4A2	1974	-0.450546	1040	0	0	-	-	-	-	-	-	-	-	-	-	-	-	-	-	-	regulation of translational initiation, translation, interspecies interaction between organisms, response to protein stimulus	protein binding, nucleic acid binding, nucleotide binding, RNA binding, translation initiation factor activity, ATP binding, hydrolase activity, helicase activity, ATP-dependent helicase activity
MOSC2	MOCO sulphurase C-terminal domain containing 2	54996	-0.414899	1210	0	0	-	-	-	-	-	-	-	-	-	-	-	-	-	-	-	oxidation reduction	catalytic activity, pyridoxal phosphate binding, molybdenum ion binding, oxidoreductase activity
KARS	lysyl-tRNA synthetase	3735	-0.403271	1155	0	0	+	-	-	+	-	-	-	-	-	-	-	-	-	-	-	tRNA aminoacylation for protein translation, lysyl-tRNA aminoacylation, translation, diadenosine tetraphosphate biosynthetic process	protein binding, nucleic acid binding, nucleotide binding, amino acid binding, tRNA binding, ATP binding, ligase activity, aminoacyl-tRNA ligase activity, lysine-tRNA ligase activity
